# Supplementary material for: N-(4-Chloro­phen­yl)-2-(naphthalen-1-yl)acetamide
Source: Acta Crystallogr Sect E Struct Rep Online. 2012 Jul 18;68(Pt 8):o2463. doi: 10.1107/S1600536812031613 (PMC3414919; doi:10.1107/S1600536812031613)
Supplement: Supplementary file 1 [file e-68-o2463-sup1.cif]

##############################################################################
#                                                                            #
# This CIF contains the data in a paper accepted for publication in          #
# Acta Crystallographica Section E. It conforms to the requirements of       #
# Notes for Authors for Acta Crystallographica Section E, and has been       #
# peer reviewed under the auspices of the IUCr Commission on Journals.       #
#                                                                            #
# Full details of the Crystallographic Information File format               #
# are given in the paper "The Crystallographic Information File (CIF):       #
# a New Standard Archive File for Crystallography" by S. R. Hall, F. H.      #
# Allen and I. D. Brown [Acta Cryst. (1991), A47, 655-685].                  #
#                                                                            #
# The current version of the core CIF dictionary is obtainable from          #
# ftp://ftp.iucr.org/pub/cif_core.dic.                                       #
#                                                                            #
# Software is freely available for graphical display of the structure(s)     #
# in this CIF. For information consult the CIF software page                 #
# http://www.iucr.org/resources/cif/software.                                #
#                                                                            #
# This file may be used for bona fide research purposes within the           #
# scientific community so long as proper attribution is given to the journal # 
# article from which it was obtained.                                        #
#                                                                            #
##############################################################################
data_global
_audit_creation_method     'form.cif (version 2.0)'
_journal_data_validation_number     ?
_journal_date_recd_electronic     2012-07-08
_journal_date_accepted     2012-07-11
_journal_name_full     'Acta Crystallographica, Section E'
_journal_year     2012
_journal_volume     68
_journal_issue      8
_journal_page_first     o2463
_journal_page_last     o2463
_journal_paper_category     QO
_journal_paper_doi     10.1107/S1600536812031613
_journal_coeditor_code     HB6893
_publ_contact_author_name     'Professor Fun, Hoong-Kun'
_publ_contact_author_address
;
X-ray Crystallography Unit
School of Physics
Universiti Sains Malaysia
11800 USM, Penang
Malaysia
;
_publ_contact_author_email     hkfun@usm.my
_publ_contact_author_fax     '604 6579150'
_publ_contact_author_phone     '604 6533652'
_publ_section_title
;
<i>N</i>-(4-Chlorophenyl)-2-(naphthalen-1-yl)acetamide
;
loop_
    _publ_author_name
    _publ_author_footnote
    _publ_author_address
    'Hoong-Kun Fun'
;
Thomson Reuters ResearcherID: A-3561-2009.
;
;
X-ray Crystallography Unit
School of Physics
Universiti Sains Malaysia
11800 USM, Penang
Malaysia
;
    'Ching Kheng Quah'
;
Thomson Reuters ResearcherID: A-5525-2009.
;
;
X-ray Crystallography Unit
School of Physics
Universiti Sains Malaysia
11800 USM, Penang
Malaysia
;
    'Prakash S. Nayak' ?
;
Department of Studies in Chemistry
Mangalore University
Mangalagangotri 574 199
India
;
    'B. Narayana' ?
;
Department of Studies in Chemistry
Mangalore University
Mangalagangotri 574 199
India
;
    'B. K. Sarojini' ?
;
Department of Chemistry
P. A. College of Engineering
Nadupadavu
Mangalore 574 153
India
;
data_I
_audit_creation_method     SHELXL97
_chemical_name_systematic
;
<i>N</i>-(4-Chlorophenyl)-2-(naphthalen-1-yl)acetamide
;
_chemical_name_common     ?
_chemical_formula_moiety     'C18 H14 Cl N O'
_chemical_formula_sum     'C18 H14 Cl N O'
_chemical_formula_iupac     'C18 H14 Cl N O'
_chemical_formula_weight     295.75
_chemical_melting_point     ?
_symmetry_cell_setting     monoclinic
_symmetry_space_group_name_H-M     'P 21/c'
_symmetry_space_group_name_Hall     '-P 2ybc'
loop_
    _symmetry_equiv_pos_as_xyz
    'x, y, z'
    '-x, y+1/2, -z+1/2'
    '-x, -y, -z'
    'x, -y-1/2, z-1/2'
_cell_length_a     19.163(6)
_cell_length_b     5.0458(11)
_cell_length_c     17.252(4)
_cell_angle_alpha     90.00
_cell_angle_beta     116.365(5)
_cell_angle_gamma     90.00
_cell_volume     1494.6(7)
_cell_formula_units_Z     4
_cell_measurement_reflns_used     1386
_cell_measurement_theta_min     2.36
_cell_measurement_theta_max     21.53
_cell_measurement_temperature     296
_exptl_crystal_description     block
_exptl_crystal_colour     colourless
_exptl_crystal_size_max     0.352
_exptl_crystal_size_mid     0.145
_exptl_crystal_size_min     0.09
_exptl_crystal_density_diffrn     1.314
_exptl_crystal_density_meas     ?
_exptl_crystal_density_method     'not measured'
_exptl_crystal_F_000     616
_exptl_absorpt_coefficient_mu     0.253
_exptl_absorpt_correction_type     multi-scan
_exptl_absorpt_process_details     '(SADABS; Bruker, 2009)'
_exptl_absorpt_correction_T_min     0.9162
_exptl_absorpt_correction_T_max     0.9776
_exptl_special_details     ?
_diffrn_ambient_temperature     296
_diffrn_radiation_type     MoK\a
_diffrn_radiation_wavelength     0.71073
_diffrn_radiation_source     'fine-focus sealed tube'
_diffrn_radiation_monochromator     graphite
_diffrn_measurement_device_type     'Bruker SMART APEXII DUO CCD'
_diffrn_measurement_method     '\f and \w'
_diffrn_detector_area_resol_mean     ?
_diffrn_reflns_number     9206
_diffrn_reflns_av_R_equivalents     0.0503
_diffrn_reflns_av_sigmaI/netI     0.0566
_diffrn_reflns_theta_min     2.36
_diffrn_reflns_theta_max     25.00
_diffrn_reflns_theta_full     25.00
_diffrn_measured_fraction_theta_max     0.996
_diffrn_measured_fraction_theta_full     0.996
_diffrn_reflns_limit_h_min     -22
_diffrn_reflns_limit_h_max     22
_diffrn_reflns_limit_k_min     -5
_diffrn_reflns_limit_k_max     3
_diffrn_reflns_limit_l_min     -20
_diffrn_reflns_limit_l_max     19
_diffrn_standards_number     0
_diffrn_standards_interval_count     .
_diffrn_standards_interval_time     .
_diffrn_standards_decay_%     ?
_refine_special_details
;
Refinement of F^2^ against ALL reflections. The weighted R-factor wR and
goodness of fit S are based on F^2^, conventional R-factors R are based
on F, with F set to zero for negative F^2^. The threshold expression of
F^2^ > 2sigma(F^2^) is used only for calculating R-factors(gt) etc. and is
not relevant to the choice of reflections for refinement. R-factors based
on F^2^ are statistically about twice as large as those based on F, and
R-factors based on ALL data will be even larger.
;
_reflns_number_total     2611
_reflns_number_gt     1185
_reflns_threshold_expression     I>2\s(I)
_refine_ls_structure_factor_coef     Fsqd
_refine_ls_matrix_type     full
_refine_ls_R_factor_all     0.1389
_refine_ls_R_factor_gt     0.0604
_refine_ls_wR_factor_gt     0.1520
_refine_ls_wR_factor_ref     0.2076
_refine_ls_goodness_of_fit_ref     1.011
_refine_ls_restrained_S_all     1.011
_refine_ls_number_reflns     2611
_refine_ls_number_parameters     195
_refine_ls_number_restraints     0
_refine_ls_hydrogen_treatment     mixed
_refine_ls_weighting_scheme     calc
_refine_ls_weighting_details
       'calc w = 1/[\s^2^(Fo^2^)+(0.0913P)^2^+0.5172P] where P=(Fo^2^+2Fc^2^)/3'
_atom_sites_solution_hydrogens     geom
_atom_sites_solution_primary     direct
_atom_sites_solution_secondary     difmap
_refine_ls_shift/su_max     0.001
_refine_ls_shift/su_mean     0.001
_refine_diff_density_max     0.323
_refine_diff_density_min     -0.180
_refine_ls_extinction_method     'SHELXTL (Sheldrick, 2008)'
_refine_ls_extinction_coef     0.008(3)
_refine_ls_extinction_expression
                                  'Fc^*^=kFc[1+0.001xFc^2^\l^3^/sin(2\q)]^-1/4^'
loop_
    _atom_type_symbol
    _atom_type_description
    _atom_type_scat_dispersion_real
    _atom_type_scat_dispersion_imag
    _atom_type_scat_source
    'C' 'C' 0.0033 0.0016
                         'International Tables Vol C Tables 4.2.6.8 and 6.1.1.4'
    'H' 'H' 0.0000 0.0000
                         'International Tables Vol C Tables 4.2.6.8 and 6.1.1.4'
    'N' 'N' 0.0061 0.0033
                         'International Tables Vol C Tables 4.2.6.8 and 6.1.1.4'
    'O' 'O' 0.0106 0.0060
                         'International Tables Vol C Tables 4.2.6.8 and 6.1.1.4'
    'Cl' 'Cl' 0.1484 0.1585
                         'International Tables Vol C Tables 4.2.6.8 and 6.1.1.4'
_computing_data_collection     'APEX2 (Bruker, 2009)'
_computing_cell_refinement     'SAINT (Bruker, 2009)'
_computing_data_reduction     'SAINT (Bruker, 2009)'
_computing_structure_solution     'SHELXTL (Sheldrick, 2008)'
_computing_structure_refinement     'SHELXTL (Sheldrick, 2008)'
_computing_molecular_graphics     'SHELXTL (Sheldrick, 2008)'
_computing_publication_material
;
SHELXTL (Sheldrick, 2008) and PLATON (Spek, 2009)
;
loop_
    _atom_site_type_symbol
    _atom_site_label
    _atom_site_fract_x
    _atom_site_fract_y
    _atom_site_fract_z
    _atom_site_U_iso_or_equiv
    _atom_site_adp_type
    _atom_site_calc_flag
    _atom_site_refinement_flags
    _atom_site_occupancy
    _atom_site_symmetry_multiplicity
    _atom_site_disorder_assembly
    _atom_site_disorder_group
    Cl Cl1 0.30184(7) 0.9142(3) 0.11979(9) 0.1183(7) Uani d . 1 1 . .
    O O1 0.64245(16) 0.5769(5) 0.1247(2) 0.0885(10) Uani d . 1 1 . .
    N N1 0.6142(2) 1.0067(7) 0.1325(2) 0.0681(10) Uani d . 1 1 . .
    C C1 0.8073(3) 0.5845(12) 0.0810(4) 0.1051(16) Uani d . 1 1 . .
    H H1A 0.7783 0.6565 0.0263 0.126 Uiso calc R 1 1 . .
    C C2 0.8600(4) 0.3825(15) 0.0897(6) 0.130(2) Uani d . 1 1 . .
    H H2A 0.8650 0.3194 0.0418 0.156 Uiso calc R 1 1 . .
    C C3 0.9041(4) 0.2791(13) 0.1703(7) 0.138(3) Uani d . 1 1 . .
    H H3A 0.9402 0.1460 0.1780 0.166 Uiso calc R 1 1 . .
    C C4 0.8942(3) 0.3771(11) 0.2422(5) 0.1032(17) Uani d . 1 1 . .
    C C5 0.9390(4) 0.2649(14) 0.3251(8) 0.147(3) Uani d . 1 1 . .
    H H5A 0.9739 0.1276 0.3328 0.176 Uiso calc R 1 1 . .
    C C6 0.9296(5) 0.363(2) 0.3916(7) 0.166(3) Uani d . 1 1 . .
    H H6A 0.9598 0.2925 0.4463 0.199 Uiso calc R 1 1 . .
    C C8 0.8326(3) 0.6693(12) 0.3047(5) 0.1102(17) Uani d . 1 1 . .
    H H8A 0.7972 0.8025 0.2994 0.132 Uiso calc R 1 1 . .
    C C7 0.8779(4) 0.5606(17) 0.3840(5) 0.133(2) Uani d . 1 1 . .
    H H7A 0.8737 0.6209 0.4326 0.160 Uiso calc R 1 1 . .
    C C9 0.8398(3) 0.5767(9) 0.2290(4) 0.0863(14) Uani d . 1 1 . .
    C C10 0.7961(3) 0.6808(9) 0.1472(4) 0.0880(14) Uani d . 1 1 . .
    C C11 0.7373(2) 0.9033(9) 0.1340(3) 0.0958(14) Uani d . 1 1 . .
    H H11A 0.7606 1.0297 0.1810 0.115 Uiso calc R 1 1 . .
    H H11B 0.7266 0.9955 0.0806 0.115 Uiso calc R 1 1 . .
    C C12 0.6607(2) 0.8082(8) 0.1304(3) 0.0723(11) Uani d . 1 1 . .
    C C13 0.5384(2) 0.9812(7) 0.1258(2) 0.0589(10) Uani d . 1 1 . .
    C C14 0.4866(2) 0.7824(7) 0.0781(2) 0.0666(11) Uani d . 1 1 . .
    H H14A 0.5013 0.6598 0.0479 0.080 Uiso calc R 1 1 . .
    C C15 0.4140(3) 0.7658(8) 0.0751(3) 0.0710(11) Uani d . 1 1 . .
    H H15A 0.3801 0.6312 0.0436 0.085 Uiso calc R 1 1 . .
    C C16 0.3914(2) 0.9466(9) 0.1184(3) 0.0748(12) Uani d . 1 1 . .
    C C17 0.4414(3) 1.1482(8) 0.1643(3) 0.0794(13) Uani d . 1 1 . .
    H H17A 0.4259 1.2735 0.1931 0.095 Uiso calc R 1 1 . .
    C C18 0.5136(3) 1.1623(8) 0.1672(2) 0.0717(11) Uani d . 1 1 . .
    H H18B 0.5469 1.2989 0.1982 0.086 Uiso calc R 1 1 . .
    H H1N1 0.630(3) 1.193(10) 0.140(3) 0.115(16) Uiso d . 1 1 . .
loop_
    _atom_site_aniso_label
    _atom_site_aniso_U_11
    _atom_site_aniso_U_22
    _atom_site_aniso_U_33
    _atom_site_aniso_U_12
    _atom_site_aniso_U_13
    _atom_site_aniso_U_23
    Cl1 0.0979(10) 0.1515(14) 0.1228(12) 0.0188(9) 0.0646(9) 0.0142(10)
    O1 0.0811(19) 0.0456(17) 0.144(3) -0.0048(15) 0.0547(19) -0.0001(17)
    N1 0.077(2) 0.0456(19) 0.080(2) -0.0074(18) 0.0337(19) 0.0019(17)
    C1 0.102(4) 0.106(4) 0.128(5) -0.025(3) 0.069(4) -0.014(4)
    C2 0.111(5) 0.121(5) 0.196(7) -0.027(4) 0.102(5) -0.054(5)
    C3 0.083(4) 0.085(4) 0.261(10) -0.017(3) 0.090(6) -0.022(6)
    C4 0.052(3) 0.076(3) 0.175(6) -0.002(3) 0.045(4) 0.020(4)
    C5 0.077(4) 0.095(5) 0.247(10) -0.004(3) 0.053(6) 0.030(6)
    C6 0.105(6) 0.170(9) 0.208(10) -0.025(6) 0.056(6) 0.021(8)
    C8 0.094(4) 0.114(4) 0.128(5) -0.027(3) 0.054(4) -0.001(4)
    C7 0.105(5) 0.166(7) 0.129(6) -0.022(5) 0.052(4) 0.011(5)
    C9 0.067(3) 0.062(3) 0.133(5) -0.015(2) 0.048(3) 0.001(3)
    C10 0.079(3) 0.066(3) 0.128(5) -0.019(3) 0.054(3) 0.003(3)
    C11 0.078(3) 0.065(3) 0.143(4) -0.006(3) 0.049(3) 0.020(3)
    C12 0.077(3) 0.046(2) 0.093(3) 0.000(2) 0.037(2) 0.008(2)
    C13 0.087(3) 0.040(2) 0.052(2) 0.004(2) 0.032(2) 0.0031(17)
    C14 0.080(3) 0.051(2) 0.070(3) 0.003(2) 0.035(2) -0.0098(19)
    C15 0.076(3) 0.065(3) 0.067(3) -0.005(2) 0.026(2) -0.006(2)
    C16 0.077(3) 0.092(3) 0.064(3) 0.016(3) 0.039(2) 0.015(3)
    C17 0.119(4) 0.061(3) 0.068(3) 0.010(3) 0.051(3) -0.003(2)
    C18 0.098(3) 0.053(2) 0.065(3) -0.002(2) 0.038(2) -0.001(2)
_geom_special_details
;
 All esds (except the esd in the dihedral angle between two l.s. planes)
 are estimated using the full covariance matrix.  The cell esds are taken
 into account individually in the estimation of esds in distances, angles
 and torsion angles; correlations between esds in cell parameters are only
 used when they are defined by crystal symmetry.  An approximate (isotropic)
 treatment of cell esds is used for estimating esds involving l.s. planes.
;
loop_
    _geom_bond_atom_site_label_1
    _geom_bond_atom_site_label_2
    _geom_bond_site_symmetry_2
    _geom_bond_distance
    _geom_bond_publ_flag
    Cl1 C16 . 1.736(4) ?
    O1 C12 . 1.210(4) ?
    N1 C12 . 1.352(5) ?
    N1 C13 . 1.411(5) ?
    N1 H1N1 . 0.98(5) ?
    C1 C10 . 1.344(7) ?
    C1 C2 . 1.394(8) ?
    C1 H1A . 0.9300 ?
    C2 C3 . 1.371(9) ?
    C2 H2A . 0.9300 ?
    C3 C4 . 1.423(9) ?
    C3 H3A . 0.9300 ?
    C4 C9 . 1.394(7) ?
    C4 C5 . 1.420(10) ?
    C5 C6 . 1.331(10) ?
    C5 H5A . 0.9300 ?
    C6 C7 . 1.372(10) ?
    C6 H6A . 0.9300 ?
    C8 C7 . 1.367(8) ?
    C8 C9 . 1.451(7) ?
    C8 H8A . 0.9300 ?
    C7 H7A . 0.9300 ?
    C9 C10 . 1.386(6) ?
    C10 C11 . 1.535(6) ?
    C11 C12 . 1.518(6) ?
    C11 H11A . 0.9700 ?
    C11 H11B . 0.9700 ?
    C13 C18 . 1.368(5) ?
    C13 C14 . 1.395(5) ?
    C14 C15 . 1.371(5) ?
    C14 H14A . 0.9300 ?
    C15 C16 . 1.365(5) ?
    C15 H15A . 0.9300 ?
    C16 C17 . 1.380(6) ?
    C17 C18 . 1.365(6) ?
    C17 H17A . 0.9300 ?
    C18 H18B . 0.9300 ?
loop_
    _geom_angle_atom_site_label_1
    _geom_angle_atom_site_label_2
    _geom_angle_atom_site_label_3
    _geom_angle_site_symmetry_1
    _geom_angle_site_symmetry_3
    _geom_angle
    _geom_angle_publ_flag
    C12 N1 C13 . . 126.7(3) ?
    C12 N1 H1N1 . . 123(3) ?
    C13 N1 H1N1 . . 111(3) ?
    C10 C1 C2 . . 123.6(6) ?
    C10 C1 H1A . . 118.2 ?
    C2 C1 H1A . . 118.2 ?
    C3 C2 C1 . . 118.6(7) ?
    C3 C2 H2A . . 120.7 ?
    C1 C2 H2A . . 120.7 ?
    C2 C3 C4 . . 119.4(7) ?
    C2 C3 H3A . . 120.3 ?
    C4 C3 H3A . . 120.3 ?
    C9 C4 C5 . . 121.8(7) ?
    C9 C4 C3 . . 119.2(7) ?
    C5 C4 C3 . . 119.0(7) ?
    C6 C5 C4 . . 117.9(8) ?
    C6 C5 H5A . . 121.0 ?
    C4 C5 H5A . . 121.0 ?
    C5 C6 C7 . . 123.7(10) ?
    C5 C6 H6A . . 118.2 ?
    C7 C6 H6A . . 118.2 ?
    C7 C8 C9 . . 119.9(6) ?
    C7 C8 H8A . . 120.0 ?
    C9 C8 H8A . . 120.0 ?
    C8 C7 C6 . . 120.0(8) ?
    C8 C7 H7A . . 120.0 ?
    C6 C7 H7A . . 120.0 ?
    C10 C9 C4 . . 120.7(6) ?
    C10 C9 C8 . . 122.6(5) ?
    C4 C9 C8 . . 116.7(6) ?
    C1 C10 C9 . . 118.4(5) ?
    C1 C10 C11 . . 121.6(6) ?
    C9 C10 C11 . . 120.0(5) ?
    C12 C11 C10 . . 114.0(3) ?
    C12 C11 H11A . . 108.7 ?
    C10 C11 H11A . . 108.7 ?
    C12 C11 H11B . . 108.7 ?
    C10 C11 H11B . . 108.7 ?
    H11A C11 H11B . . 107.6 ?
    O1 C12 N1 . . 123.1(4) ?
    O1 C12 C11 . . 123.3(4) ?
    N1 C12 C11 . . 113.7(4) ?
    C18 C13 C14 . . 117.8(4) ?
    C18 C13 N1 . . 118.7(4) ?
    C14 C13 N1 . . 123.4(3) ?
    C15 C14 C13 . . 120.7(4) ?
    C15 C14 H14A . . 119.7 ?
    C13 C14 H14A . . 119.7 ?
    C16 C15 C14 . . 120.1(4) ?
    C16 C15 H15A . . 119.9 ?
    C14 C15 H15A . . 119.9 ?
    C15 C16 C17 . . 120.0(4) ?
    C15 C16 Cl1 . . 120.0(4) ?
    C17 C16 Cl1 . . 119.9(4) ?
    C18 C17 C16 . . 119.5(4) ?
    C18 C17 H17A . . 120.2 ?
    C16 C17 H17A . . 120.2 ?
    C17 C18 C13 . . 121.9(4) ?
    C17 C18 H18B . . 119.1 ?
    C13 C18 H18B . . 119.1 ?
loop_
    _geom_torsion_atom_site_label_1
    _geom_torsion_atom_site_label_2
    _geom_torsion_atom_site_label_3
    _geom_torsion_atom_site_label_4
    _geom_torsion_site_symmetry_1
    _geom_torsion_site_symmetry_2
    _geom_torsion_site_symmetry_3
    _geom_torsion_site_symmetry_4
    _geom_torsion
    _geom_torsion_publ_flag
    C10 C1 C2 C3 . . . . -1.4(8) ?
    C1 C2 C3 C4 . . . . 0.9(9) ?
    C2 C3 C4 C9 . . . . 0.0(8) ?
    C2 C3 C4 C5 . . . . 178.7(5) ?
    C9 C4 C5 C6 . . . . -2.3(9) ?
    C3 C4 C5 C6 . . . . 179.0(6) ?
    C4 C5 C6 C7 . . . . 1.6(12) ?
    C9 C8 C7 C6 . . . . -0.6(8) ?
    C5 C6 C7 C8 . . . . -0.2(11) ?
    C5 C4 C9 C10 . . . . -179.2(4) ?
    C3 C4 C9 C10 . . . . -0.5(6) ?
    C5 C4 C9 C8 . . . . 1.6(6) ?
    C3 C4 C9 C8 . . . . -179.7(4) ?
    C7 C8 C9 C10 . . . . -179.3(4) ?
    C7 C8 C9 C4 . . . . -0.2(7) ?
    C2 C1 C10 C9 . . . . 0.8(7) ?
    C2 C1 C10 C11 . . . . -179.9(4) ?
    C4 C9 C10 C1 . . . . 0.2(6) ?
    C8 C9 C10 C1 . . . . 179.3(4) ?
    C4 C9 C10 C11 . . . . -179.1(4) ?
    C8 C9 C10 C11 . . . . 0.0(6) ?
    C1 C10 C11 C12 . . . . 101.4(5) ?
    C9 C10 C11 C12 . . . . -79.4(5) ?
    C13 N1 C12 O1 . . . . -2.2(7) ?
    C13 N1 C12 C11 . . . . 176.7(4) ?
    C10 C11 C12 O1 . . . . -10.9(7) ?
    C10 C11 C12 N1 . . . . 170.2(4) ?
    C12 N1 C13 C18 . . . . 149.8(4) ?
    C12 N1 C13 C14 . . . . -31.2(6) ?
    C18 C13 C14 C15 . . . . -1.9(5) ?
    N1 C13 C14 C15 . . . . 179.0(4) ?
    C13 C14 C15 C16 . . . . 0.8(6) ?
    C14 C15 C16 C17 . . . . 0.7(6) ?
    C14 C15 C16 Cl1 . . . . -176.3(3) ?
    C15 C16 C17 C18 . . . . -1.0(6) ?
    Cl1 C16 C17 C18 . . . . 176.0(3) ?
    C16 C17 C18 C13 . . . . -0.2(6) ?
    C14 C13 C18 C17 . . . . 1.6(5) ?
    N1 C13 C18 C17 . . . . -179.3(3) ?
loop_
    _geom_hbond_atom_site_label_D
    _geom_hbond_atom_site_label_H
    _geom_hbond_atom_site_label_A
    _geom_hbond_site_symmetry_A
    _geom_hbond_distance_DH
    _geom_hbond_distance_HA
    _geom_hbond_distance_DA
    _geom_hbond_angle_DHA
    _geom_hbond_publ_flag
    N1 H1N1 O1 1_565 0.98(5) 1.98(5) 2.942(4) 166(4) yes
_iucr_refine_instructions_details
;
TITL mo_bks121_0m in P2(1)/c (RT)
CELL 0.71073  19.1635   5.0458  17.2518  90.000 116.365  90.000
ZERR    4.00   0.0060   0.0011   0.0040   0.000   0.005   0.000
LATT  1
SYMM -X, 0.5+Y, 0.5-Z
SFAC C H N O CL
UNIT 72 56 4 4 4
SIZE 0.09 0.145 0.352
L.S. 10
BOND $H
FMAP 2 2 60
OMIT -4 50
OMIT 1 0 0
ACTA
CONF
PLAN 20
WGHT    0.091300    0.517200
EXTI    0.007927
FVAR       0.47691
CL1   5    0.301842    0.914217    0.119787    11.00000    0.09792    0.15151 =
         0.12283    0.01419    0.06460    0.01876
O1    4    0.642445    0.576914    0.124737    11.00000    0.08105    0.04563 =
         0.14411   -0.00015    0.05475   -0.00476
N1    3    0.614192    1.006658    0.132478    11.00000    0.07686    0.04557 =
         0.08043    0.00187    0.03373   -0.00742
C1    1    0.807299    0.584511    0.080957    11.00000    0.10199    0.10566 =
         0.12774   -0.01445    0.06915   -0.02468
AFIX  43
H1A   2    0.778344    0.656526    0.026277    11.00000   -1.20000
AFIX   0
C2    1    0.859957    0.382543    0.089690    11.00000    0.11070    0.12083 =
         0.19603   -0.05414    0.10207   -0.02680
AFIX  43
H2A   2    0.865018    0.319378    0.041795    11.00000   -1.20000
AFIX   0
C3    1    0.904098    0.279070    0.170331    11.00000    0.08304    0.08508 =
         0.26095   -0.02227    0.08964   -0.01658
AFIX  43
H3A   2    0.940177    0.146004    0.178034    11.00000   -1.20000
AFIX   0
C4    1    0.894210    0.377146    0.242174    11.00000    0.05226    0.07650 =
         0.17527    0.01957    0.04543   -0.00247
C5    1    0.939032    0.264930    0.325146    11.00000    0.07699    0.09466 =
         0.24710    0.03016    0.05251   -0.00372
AFIX  43
H5A   2    0.973859    0.127550    0.332838    11.00000   -1.20000
AFIX   0
C6    1    0.929649    0.362508    0.391588    11.00000    0.10534    0.17022 =
         0.20819    0.02101    0.05622   -0.02508
AFIX  43
H6A   2    0.959848    0.292463    0.446271    11.00000   -1.20000
AFIX   0
C8    1    0.832612    0.669306    0.304729    11.00000    0.09375    0.11376 =
         0.12816   -0.00093    0.05374   -0.02668
AFIX  43
H8A   2    0.797216    0.802509    0.299398    11.00000   -1.20000
AFIX   0
C7    1    0.877940    0.560591    0.383953    11.00000    0.10466    0.16611 =
         0.12926    0.01139    0.05232   -0.02200
AFIX  43
H7A   2    0.873726    0.620873    0.432644    11.00000   -1.20000
AFIX   0
C9    1    0.839788    0.576652    0.228987    11.00000    0.06726    0.06219 =
         0.13315    0.00134    0.04771   -0.01467
C10   1    0.796077    0.680838    0.147168    11.00000    0.07860    0.06573 =
         0.12816    0.00327    0.05355   -0.01857
C11   1    0.737261    0.903320    0.134027    11.00000    0.07845    0.06546 =
         0.14312    0.02015    0.04883   -0.00610
AFIX  23
H11A  2    0.760607    1.029663    0.180983    11.00000   -1.20000
H11B  2    0.726644    0.995451    0.080585    11.00000   -1.20000
AFIX   0
C12   1    0.660736    0.808174    0.130386    11.00000    0.07651    0.04602 =
         0.09335    0.00841    0.03677   -0.00027
C13   1    0.538427    0.981219    0.125833    11.00000    0.08696    0.03960 =
         0.05155    0.00311    0.03194    0.00393
C14   1    0.486554    0.782366    0.078064    11.00000    0.08028    0.05077 =
         0.07031   -0.00983    0.03493    0.00250
AFIX  43
H14A  2    0.501336    0.659753    0.047893    11.00000   -1.20000
AFIX   0
C15   1    0.414023    0.765835    0.075139    11.00000    0.07564    0.06455 =
         0.06702   -0.00643    0.02644   -0.00460
AFIX  43
H15A  2    0.380150    0.631190    0.043645    11.00000   -1.20000
AFIX   0
C16   1    0.391447    0.946630    0.118364    11.00000    0.07700    0.09190 =
         0.06433    0.01536    0.03927    0.01584
C17   1    0.441400    1.148213    0.164335    11.00000    0.11889    0.06133 =
         0.06792   -0.00318    0.05054    0.01006
AFIX  43
H17A  2    0.425946    1.273483    0.193140    11.00000   -1.20000
AFIX   0
C18   1    0.513627    1.162328    0.167204    11.00000    0.09829    0.05279 =
         0.06529   -0.00077    0.03753   -0.00165
AFIX  43
H18B  2    0.546931    1.298932    0.198159    11.00000   -1.20000
AFIX   0
H1N1  2    0.630372    1.193377    0.139515    11.00000    0.11517
HKLF 4 1 1 0 1 0 1 0 -1 0 0
REM  mo_bks121_0m in P2(1)/c (RT)
REM R1 =  0.0604 for   1185 Fo > 4sig(Fo)  and  0.1389 for all   2611 data
REM    195 parameters refined using      0 restraints
END
WGHT      0.0912      0.5161
REM Highest difference peak  0.323,  deepest hole -0.180,  1-sigma level  0.044
Q1    1   0.7941  0.7777  0.2236  11.00000  0.05    0.32
Q2    1   0.3011  0.8939  0.0553  11.00000  0.05    0.21
Q3    1   0.7406  0.9724  0.2013  11.00000  0.05    0.20
Q4    1   0.6389  0.6300  0.1846  11.00000  0.05    0.19
Q5    1   0.9832  0.1091  0.3802  11.00000  0.05    0.18
Q6    1   0.2163  0.9013  0.1371  11.00000  0.05    0.18
Q7    1   0.5402  0.6702  0.1608  11.00000  0.05    0.16
Q8    1   0.9595  0.1322  0.2444  11.00000  0.05    0.15
Q9    1   0.8070  0.8030  0.3785  11.00000  0.05    0.15
Q10   1   0.9236  0.2560  0.1194  11.00000  0.05    0.14
Q11   1   0.5412  1.0152  0.0922  11.00000  0.05    0.14
Q12   1   0.7726  0.3990  0.1237  11.00000  0.05    0.14
Q13   1   0.3845  0.9059  0.1401  11.00000  0.05    0.14
Q14   1   0.7459  1.1934  0.1364  11.00000  0.05    0.14
Q15   1   0.3597  0.7051  0.1635  11.00000  0.05    0.14
Q16   1   0.5269  1.0145  0.1547  11.00000  0.05    0.13
Q17   1   0.5144  0.8583  0.1071  11.00000  0.05    0.13
Q18   1   0.2572  0.7133  0.1126  11.00000  0.05    0.13
Q19   1   0.7155  0.5755  0.1275  11.00000  0.05    0.13
Q20   1   0.2419  1.1353  0.0971  11.00000  0.05    0.13
;
