# Supplementary material for: N-(4-Chloro­phen­yl)-2-(naphthalen-1-yl)acetamide
Source: Acta Crystallogr Sect E Struct Rep Online. 2012 Jul 18;68(Pt 8):o2463. doi: 10.1107/S1600536812031613 (PMC3414919; doi:10.1107/S1600536812031613)
Supplement: Supplementary file 2 [file e-68-o2463-Isup2.hkl]

# 
# h,k,l, Fc-squared, Fo-squared, sigma(Fo-squared) and status flag 
# 
data_I
_shelx_title ' mo_bks121_0m in P2(1)/c (RT)' 
_shelx_refln_list_code          4 
_shelx_F_calc_maximum      220.78 
_exptl_crystal_F_000       616.00 
_reflns_d_resolution_high  0.8409 
 
loop_ 
 _symmetry_equiv_pos_as_xyz 
 'x, y, z' 
 '-x, y+1/2, -z+1/2' 
 '-x, -y, -z' 
 'x, -y-1/2, z-1/2' 
 
_cell_length_a    19.1635 
_cell_length_b     5.0458 
_cell_length_c    17.2518 
_cell_angle_alpha  90.000 
_cell_angle_beta  116.365 
_cell_angle_gamma  90.000 
 
_shelx_F_squared_multiplier     1.000 
 
loop_ 
 _refln_index_h 
 _refln_index_k 
 _refln_index_l 
 _refln_F_squared_calc 
 _refln_F_squared_meas 
 _refln_F_squared_sigma 
 _refln_observed_status 
   2   0   0        9.78       18.24      1.59 o 
   3   0   0     2203.32     2027.08     46.76 o 
   4   0   0     6029.55     5622.86    127.10 o 
   5   0   0     2444.18     2197.21     43.98 o 
   6   0   0      212.48      178.45      8.07 o 
   7   0   0      125.50      137.78     10.78 o 
   8   0   0       70.94       58.13      3.95 o 
   9   0   0      577.81      688.38     15.32 o 
  10   0   0      448.24      479.84     12.24 o 
  11   0   0        9.51       10.07      3.29 o 
  12   0   0       51.55       38.68      6.28 o 
  13   0   0       20.94       20.68      5.83 o 
  14   0   0        0.18        2.52      5.74 o 
  15   0   0       10.02        4.25      6.83 o 
  16   0   0        0.46       -0.38      6.39 o 
  17   0   0        6.64        9.66      6.77 o 
  18   0   0        0.50        8.28      7.23 o 
  19   0   0        9.38       11.64      7.53 o 
  20   0   0       24.45       27.59     12.09 o 
   2   1   0      205.16      178.10      4.56 o 
   3   1   0     6711.08     6683.35     81.74 o 
   4   1   0     5175.42     5463.02     80.32 o 
   5   1   0     2136.38     2162.92     36.89 o 
   6   1   0     1148.58     1167.93     17.72 o 
   7   1   0      499.15      559.38     10.13 o 
   8   1   0       68.98       90.62      3.87 o 
   9   1   0      291.20      306.22      6.41 o 
  10   1   0       52.84       57.87      3.61 o 
  11   1   0      381.41      368.30      9.03 o 
  12   1   0      467.11      510.44     11.48 o 
  13   1   0       19.50       28.39      4.34 o 
  14   1   0        0.94        2.14      4.51 o 
  15   1   0        4.91       -5.31      5.49 o 
  16   1   0       66.53       63.98      9.89 o 
  17   1   0       12.42       17.47      7.70 o 
  18   1   0        0.05        2.86      7.61 o 
  19   1   0        0.00        4.92      7.93 o 
  20   1   0        0.35        8.65      9.80 o 
   0   2   0       12.01        3.77      1.91 o 
   3   2   0      676.31      726.03     16.25 o 
   4   2   0      568.58      649.96     13.32 o 
   5   2   0       93.04      101.95      4.64 o 
   6   2   0       57.78       48.97      4.16 o 
   7   2   0      433.81      513.18      8.72 o 
   8   2   0      188.62      208.82      5.39 o 
   9   2   0       41.12       38.71      4.21 o 
  10   2   0        4.48       -2.72      2.55 o 
  11   2   0       51.67       58.04      5.91 o 
  12   2   0      192.22      200.31     11.91 o 
  13   2   0      176.07      185.87      9.15 o 
  14   2   0       61.77       78.36      8.29 o 
  15   2   0        1.15        7.71      6.47 o 
  16   2   0        3.82       10.57      6.90 o 
  17   2   0        1.78        4.26      9.09 o 
  18   2   0        0.41      -14.40     11.71 o 
  19   2   0        0.55       -6.64     10.03 o 
   1   3   0       83.72       78.86      7.79 o 
   2   3   0       31.43       21.18      3.03 o 
   3   3   0      255.23      262.69     10.16 o 
   4   3   0      262.41      288.52     11.88 o 
   5   3   0       29.23       29.63      4.20 o 
   6   3   0       65.23       76.22     10.77 o 
   7   3   0        0.61        2.40      4.43 o 
   8   3   0       16.06       18.45      5.69 o 
   9   3   0      154.33      184.04     12.48 o 
  10   3   0       90.36      110.33     10.46 o 
  11   3   0      143.96      171.81     10.96 o 
  12   3   0       46.03       55.12      7.33 o 
  13   3   0        2.16       -4.02      5.71 o 
  14   3   0       32.38       36.82      6.83 o 
  15   3   0       16.14       22.86      7.92 o 
  16   3   0        2.80        4.03      5.95 o 
  17   3   0        2.52        1.03      9.29 o 
   0   4   0        3.15        1.13      4.80 o 
   1   4   0       82.53      107.34      7.18 o 
   2   4   0      167.25      227.66     15.18 o 
   3   4   0       10.78        1.38      3.23 o 
   4   4   0        3.32        1.62      4.26 o 
   5   4   0       34.46       47.15      8.28 o 
   6   4   0       30.01       27.56      7.47 o 
   7   4   0       22.12       17.78      6.20 o 
   8   4   0        0.00       -5.77      5.86 o 
   9   4   0        4.61       -1.67      6.17 o 
  10   4   0        3.03       -4.53      6.62 o 
  11   4   0       12.20       11.16      7.94 o 
  12   4   0        0.06        4.51      7.85 o 
  13   4   0       13.12       -3.78      8.45 o 
  14   4   0        3.71        5.18      8.92 o 
  15   4   0        9.42        4.99      9.45 o 
   1   5   0        0.84       -7.83      5.92 o 
   2   5   0        7.99       17.51      7.42 o 
   3   5   0        3.66        1.57      7.18 o 
   4   5   0        3.67       -3.51      7.54 o 
   5   5   0       13.79        7.82      5.77 o 
   6   5   0        6.88       -4.35      5.62 o 
   7   5   0        0.93        5.17     11.38 o 
   8   5   0        9.49       11.27      6.63 o 
   9   5   0       38.01       28.00      8.45 o 
  10   5   0        3.91        5.45     10.80 o 
  11   5   0        0.15        8.67      8.59 o 
 -20   1   1        5.94        4.09      9.56 o 
 -19   1   1       12.06        9.26      7.29 o 
 -18   1   1        3.64        9.66      6.85 o 
 -17   1   1        0.44       14.63      6.51 o 
 -16   1   1       33.15       36.17      6.90 o 
 -15   1   1        3.09       -3.26      4.62 o 
 -14   1   1        0.85        8.32      4.42 o 
 -13   1   1       72.79       69.52      5.13 o 
 -12   1   1       24.16       29.19      3.88 o 
 -11   1   1       17.44       22.27      2.89 o 
 -10   1   1      495.65      545.42      9.27 o 
  -9   1   1     1203.49     1288.44     17.56 o 
  -8   1   1       12.05       13.09      2.77 o 
  -7   1   1     1499.39     1446.70     20.25 o 
  -6   1   1     2051.15     2140.96     30.40 o 
  -5   1   1     8432.36     8752.28    141.77 o 
  -4   1   1      550.44      492.59      8.05 o 
  -3   1   1     3456.36     3431.44     45.52 o 
  -2   1   1     3529.94     3323.67     44.27 o 
  -1   1   1      970.66      810.73     11.21 o 
   1   1   1    15034.11    15710.61    251.74 o 
   2   1   1      929.51      804.50     13.00 o 
   3   1   1       63.89       53.93      3.08 o 
   4   1   1        0.04       -2.74      1.37 o 
   5   1   1       40.82       53.77      3.24 o 
   6   1   1       11.61       11.82      2.30 o 
   7   1   1       83.22       95.42      4.09 o 
   8   1   1       99.35       99.48      4.51 o 
   9   1   1       45.86       50.63      3.40 o 
  10   1   1       43.03       46.37      3.49 o 
  11   1   1       76.65       75.43      5.48 o 
  12   1   1       35.24       30.88      4.47 o 
  13   1   1      217.39      254.31     18.16 o 
  14   1   1      166.95      187.07     11.43 o 
  15   1   1        0.07        2.51      8.08 o 
  16   1   1       68.33       75.28     14.77 o 
  17   1   1        0.01       -4.93      7.42 o 
  18   1   1        2.06       -1.13      7.64 o 
  19   1   1        0.38        1.78      9.30 o 
 -19   2   1        2.81       13.35     10.43 o 
 -18   2   1        0.75       -8.28      8.98 o 
 -17   2   1        7.18       -2.00     12.05 o 
 -16   2   1       21.16       23.74      7.42 o 
 -15   2   1        2.05        3.16      5.21 o 
 -14   2   1       61.60       61.71      6.80 o 
 -13   2   1       36.77       31.63      5.57 o 
 -12   2   1        6.61        0.18      3.55 o 
 -11   2   1      322.34      351.86     11.74 o 
 -10   2   1      612.95      678.15     12.84 o 
  -9   2   1      579.45      641.68     10.91 o 
  -8   2   1       23.02       21.85      2.55 o 
  -7   2   1        7.40        9.54      2.18 o 
  -6   2   1     2324.73     2457.52     42.68 o 
  -5   2   1     2086.15     2122.78     36.87 o 
  -4   2   1      132.42      116.93      5.57 o 
  -3   2   1     2259.03     1986.23     59.85 o 
  -2   2   1      146.05       81.58      4.81 o 
  -1   2   1       93.44       58.86      3.49 o 
   0   2   1        2.57       -1.66      1.44 o 
   2   2   1     1009.28     1090.34     22.87 o 
   3   2   1      798.51      785.45     17.75 o 
   4   2   1      170.80      153.05      5.94 o 
   5   2   1     1282.81     1305.37     21.64 o 
   6   2   1       39.56       40.55      3.53 o 
   7   2   1      441.63      423.72      7.79 o 
   8   2   1        2.60        0.47      2.53 o 
   9   2   1      114.48       94.45      6.89 o 
  10   2   1        5.60        0.34      2.71 o 
  11   2   1       74.04       81.82      8.37 o 
  12   2   1       64.95       78.23      6.68 o 
  13   2   1        2.08        9.10      5.47 o 
  14   2   1        6.90        1.55      5.76 o 
  15   2   1        6.81        4.68      6.95 o 
  16   2   1        9.48        6.12      9.27 o 
  17   2   1       15.20        8.04      9.75 o 
  18   2   1        0.84       -8.95      9.56 o 
 -18   3   1        0.08        0.16      7.79 o 
 -17   3   1        0.14        6.74      7.75 o 
 -16   3   1        0.01       -4.36      5.58 o 
 -15   3   1       26.65       21.40      6.10 o 
 -14   3   1       69.80       54.18      6.91 o 
 -13   3   1       56.64       62.12      6.46 o 
 -12   3   1      137.04      116.88     14.40 o 
 -11   3   1       24.63       14.90     15.47 o 
 -10   3   1      116.66      136.22     11.14 o 
  -9   3   1       69.46       60.23      8.38 o 
  -8   3   1       22.54       24.20      5.77 o 
  -7   3   1       15.81       19.16      5.17 o 
  -6   3   1       23.16       21.46      3.86 o 
  -5   3   1        4.53        3.22      2.93 o 
  -4   3   1       36.51       37.79      4.62 o 
  -3   3   1      297.48      310.49     16.73 o 
  -2   3   1      184.19      153.22      5.58 o 
  -1   3   1      125.27      120.87      6.09 o 
   0   3   1        0.75       -2.01      5.19 o 
   1   3   1      283.11      294.96     12.07 o 
   2   3   1       20.90       10.35      5.17 o 
   3   3   1      114.89      131.34     11.52 o 
   4   3   1      461.46      554.15     14.71 o 
   5   3   1      319.04      376.06     11.88 o 
   6   3   1       73.78       97.28     11.45 o 
   7   3   1        0.71        4.67      3.15 o 
   8   3   1        8.61        5.47      4.78 o 
   9   3   1        3.72       -4.27      4.05 o 
  10   3   1        0.57        0.16      9.99 o 
  11   3   1       39.55       39.16      7.18 o 
  12   3   1       26.49       45.33      6.05 o 
  13   3   1        2.13       -4.40      6.76 o 
  14   3   1        0.16        5.81      5.73 o 
  15   3   1        0.95        4.42      5.95 o 
  16   3   1        0.32       -0.74      7.30 o 
  17   3   1        8.51        7.99      8.11 o 
 -15   4   1        6.10        7.64      9.06 o 
 -14   4   1       22.19       17.24      8.72 o 
 -13   4   1        5.64        4.57      8.22 o 
 -12   4   1       50.69       54.92      9.71 o 
 -11   4   1        2.11       -3.97      6.70 o 
 -10   4   1       20.22        6.46      6.75 o 
  -9   4   1        0.01       -1.33      6.86 o 
  -8   4   1        6.32        7.79      7.12 o 
  -7   4   1       11.21       12.03      5.66 o 
  -6   4   1       56.35       54.81      6.80 o 
  -5   4   1      127.55      133.13     24.90 o 
  -4   4   1       37.42       35.94      4.32 o 
  -3   4   1       66.36       54.35      5.42 o 
  -2   4   1       77.43       89.84      6.35 o 
  -1   4   1      147.31      186.95      9.38 o 
   0   4   1        1.31       -4.00      5.22 o 
   1   4   1       10.70       17.90      6.57 o 
   2   4   1       70.54       76.06      5.21 o 
   3   4   1        9.78        5.80      4.42 o 
   4   4   1      368.23      389.24     27.23 o 
   5   4   1      134.03      165.32     44.12 o 
   6   4   1        0.03        2.72      5.56 o 
   7   4   1       16.80       24.32      9.77 o 
   8   4   1       10.37       -0.65      6.19 o 
   9   4   1        8.96       13.23      7.52 o 
  10   4   1       36.17       18.01      8.09 o 
  11   4   1        5.36        9.76      7.76 o 
  12   4   1        1.08       -0.07      8.07 o 
  13   4   1        1.78       -2.56      8.63 o 
  14   4   1        1.29       -1.30      9.45 o 
 -11   5   1        0.00        3.00      7.68 o 
 -10   5   1        0.01        5.17      7.50 o 
  -9   5   1       15.03        5.74      6.95 o 
  -8   5   1       10.16       15.89     10.77 o 
  -7   5   1       40.77       39.00      7.23 o 
  -6   5   1       20.98       16.55      6.02 o 
  -5   5   1       61.43       48.21     11.30 o 
  -4   5   1       16.86       18.13      8.93 o 
  -3   5   1       32.06       16.19      7.68 o 
  -2   5   1      129.69      170.43     14.02 o 
  -1   5   1      171.68      229.92     14.96 o 
   1   5   1        8.30       -1.40      6.74 o 
   2   5   1        0.41       -4.50      6.66 o 
   3   5   1       24.52        6.31      7.68 o 
   4   5   1       10.10        3.21      5.34 o 
   5   5   1       19.52       15.06      8.30 o 
   6   5   1       19.58       13.74      6.92 o 
   7   5   1        4.16       -0.03      6.18 o 
   8   5   1        0.39        5.47      7.51 o 
   9   5   1        2.46        7.22      7.93 o 
  10   5   1        6.45       16.52      8.69 o 
 -21   0   2        4.10        4.34      7.91 o 
 -20   0   2        0.91        0.20      7.36 o 
 -19   0   2        4.07        5.45      6.91 o 
 -18   0   2        0.02       -2.66      6.47 o 
 -17   0   2       55.55       80.00     13.67 o 
 -16   0   2       80.57       73.60      8.38 o 
 -15   0   2        9.29        3.98      5.89 o 
 -14   0   2      368.62      425.93     18.87 o 
 -13   0   2       83.90       74.90      6.87 o 
 -12   0   2     1662.37     1658.99     32.29 o 
 -11   0   2       53.15       50.42      4.27 o 
 -10   0   2      702.71      845.56     16.10 o 
  -9   0   2     4350.22     4499.04     78.37 o 
  -8   0   2     5642.56     6046.15     93.23 o 
  -7   0   2      443.43      479.70     10.77 o 
  -6   0   2     2854.25     2695.19     46.78 o 
  -5   0   2     4161.20     3529.20     81.02 o 
  -4   0   2     6842.57     6194.21    139.65 o 
  -3   0   2     4317.50     3659.27     82.93 o 
  -2   0   2       94.11       93.49     10.21 o 
  -1   0   2     4978.79     5193.51    116.51 o 
   0   0   2     2832.68     3000.09     56.63 o 
   1   0   2      246.31      288.75      8.33 o 
   2   0   2       23.65       12.38      2.49 o 
   3   0   2        1.78        2.05      2.03 o 
   4   0   2      798.08      686.21     18.47 o 
   5   0   2      700.78      688.99     19.00 o 
   6   0   2     1776.08     1709.14     42.09 o 
   7   0   2      113.04       97.87      5.08 o 
   8   0   2     1331.84     1434.46     27.42 o 
   9   0   2     1524.76     1583.49     27.35 o 
  10   0   2       41.68       46.83      4.18 o 
  11   0   2      214.02      226.66     14.58 o 
  12   0   2      278.57      309.74     12.38 o 
  13   0   2        2.11       14.92      6.06 o 
  14   0   2        6.22       19.19      6.62 o 
  15   0   2       52.24       44.81     15.09 o 
  16   0   2       95.01       80.82      9.81 o 
  17   0   2       13.76       19.71      8.97 o 
  18   0   2       52.64       45.79     10.28 o 
  19   0   2       14.97        8.47     16.90 o 
 -21   1   2        0.17       -5.72      8.33 o 
 -20   1   2        3.62       -7.53      7.87 o 
 -19   1   2        0.11        4.20      6.89 o 
 -18   1   2       10.09       -0.04      6.52 o 
 -17   1   2        9.56       20.73      6.41 o 
 -16   1   2        1.52       -3.37      5.75 o 
 -15   1   2        5.45        7.69      4.68 o 
 -14   1   2       58.97       68.66      6.67 o 
 -13   1   2       10.64        8.13      3.70 o 
 -12   1   2        4.06        4.38      3.05 o 
 -11   1   2        5.08       -0.45      2.41 o 
 -10   1   2       73.11       78.89      3.62 o 
  -9   1   2      399.15      386.16      8.59 o 
  -8   1   2     2580.15     2337.34     29.22 o 
  -7   1   2     2421.03     2281.75     32.50 o 
  -6   1   2       40.89       47.84      2.70 o 
  -5   1   2      460.36      527.80      9.49 o 
  -4   1   2     5064.53     5148.43     74.77 o 
  -3   1   2     6346.14     6356.76     91.67 o 
  -2   1   2      233.71      197.78     10.53 o 
  -1   1   2     2125.68     2393.84     34.96 o 
   0   1   2     6066.47     5847.29     85.46 o 
   1   1   2       91.65       87.57      3.43 o 
   2   1   2     2898.89     2879.32     38.89 o 
   3   1   2     2795.10     2558.53     38.60 o 
   4   1   2      274.55      295.21      6.46 o 
   5   1   2       41.13       44.66      2.80 o 
   6   1   2       11.59       21.93      2.59 o 
   7   1   2       73.14       70.80      5.87 o 
   8   1   2        0.40       -3.24      2.34 o 
   9   1   2       99.90       94.45      4.81 o 
  10   1   2       26.66       24.01      3.90 o 
  11   1   2       96.72       84.59      5.83 o 
  12   1   2       18.83       16.80      4.33 o 
  13   1   2        1.81        5.09      5.05 o 
  14   1   2       27.54       39.44      7.68 o 
  15   1   2       47.33       55.44      8.71 o 
  16   1   2        0.02       -2.15      7.07 o 
  17   1   2       10.06        8.16      7.67 o 
  18   1   2        1.38        4.29      8.36 o 
  19   1   2        0.58       11.31     10.73 o 
 -20   2   2        1.48      -16.96     10.25 o 
 -19   2   2        6.95        0.21      9.91 o 
 -18   2   2        0.82        3.58      9.28 o 
 -17   2   2        0.61       -3.67      6.83 o 
 -16   2   2        9.77        5.47      6.60 o 
 -15   2   2        0.49       -2.87      5.02 o 
 -14   2   2        6.91        7.17      5.36 o 
 -13   2   2        5.60        7.45      4.82 o 
 -12   2   2        6.58       11.96      3.68 o 
 -11   2   2      264.72      293.28      8.81 o 
 -10   2   2      490.99      557.69     11.14 o 
  -9   2   2      236.08      250.65      7.22 o 
  -8   2   2      410.58      491.97     10.09 o 
  -7   2   2      181.57      216.63      5.55 o 
  -6   2   2      416.71      386.29      7.39 o 
  -5   2   2      564.64      503.52      9.22 o 
  -4   2   2     1027.71     1032.92     19.01 o 
  -3   2   2      669.77      681.28     12.40 o 
  -2   2   2      323.46      393.85      5.94 o 
  -1   2   2      142.51      107.81     11.20 o 
   0   2   2       31.06       45.48      6.17 o 
   1   2   2      341.41      423.16     10.74 o 
   2   2   2      379.98      493.07     12.40 o 
   3   2   2      568.73      544.79     11.96 o 
   4   2   2      768.24      788.60     14.18 o 
   5   2   2      173.09      190.94      6.33 o 
   6   2   2       87.05       68.84      5.12 o 
   7   2   2       17.13       15.13      2.43 o 
   8   2   2        0.06       -4.38      2.27 o 
   9   2   2      218.05      264.47      8.15 o 
  10   2   2      212.60      246.96      9.74 o 
  11   2   2        1.16       -2.28      3.94 o 
  12   2   2        6.58       10.57      4.93 o 
  13   2   2        1.01        7.41      5.18 o 
  14   2   2        7.37        8.46      6.61 o 
  15   2   2        0.22       11.49      8.93 o 
  16   2   2        0.20        0.10      9.33 o 
  17   2   2        0.39       -7.34      9.22 o 
  18   2   2        0.92       -8.84     10.24 o 
 -18   3   2        8.40       12.83      7.70 o 
 -17   3   2        1.64        1.37      5.90 o 
 -16   3   2        0.82       -2.57      5.52 o 
 -15   3   2       35.69       39.71      6.43 o 
 -14   3   2       64.23       65.88      9.12 o 
 -13   3   2       45.83       38.35      6.11 o 
 -12   3   2        1.46       -5.61      5.11 o 
 -11   3   2      582.73      695.09     24.68 o 
 -10   3   2       84.73      100.32      9.55 o 
  -9   3   2       55.13       66.75     17.62 o 
  -8   3   2       84.36       96.96      8.34 o 
  -7   3   2       34.28       45.78     11.63 o 
  -6   3   2       25.80       37.02      4.26 o 
  -5   3   2        5.18        1.67      3.39 o 
  -4   3   2       47.07       52.28      3.97 o 
  -3   3   2      453.68      503.23     10.51 o 
  -2   3   2      983.03      962.67     26.12 o 
  -1   3   2       77.30       85.47      4.27 o 
   0   3   2      450.09      543.18     13.07 o 
   1   3   2       10.05        6.72      3.16 o 
   2   3   2      275.01      296.01     26.90 o 
   3   3   2      377.16      450.69     12.88 o 
   4   3   2        3.30       -0.22      3.56 o 
   5   3   2       72.35       81.16      7.76 o 
   6   3   2        6.85        5.69      4.82 o 
   7   3   2        7.18        8.38      6.35 o 
   8   3   2       12.54        6.59      4.11 o 
   9   3   2        0.39       -0.38      7.34 o 
  10   3   2        0.61       -7.89      5.82 o 
  11   3   2       21.05        4.59      6.73 o 
  12   3   2       44.14       47.54      6.19 o 
  13   3   2        2.48        5.21      5.30 o 
  14   3   2        1.81       -4.83      5.37 o 
  15   3   2        5.45        4.96      8.85 o 
  16   3   2        4.42       -0.63      7.57 o 
 -16   4   2        9.41        8.20      9.22 o 
 -15   4   2        0.05       -6.37      8.18 o 
 -14   4   2       90.69       80.25     14.31 o 
 -13   4   2        0.00        1.36      7.20 o 
 -12   4   2       13.13       19.30      7.82 o 
 -11   4   2        6.50        5.52      6.76 o 
 -10   4   2        9.86        5.84      6.44 o 
  -9   4   2        8.14        2.43      5.83 o 
  -8   4   2        5.71       -5.92      9.72 o 
  -7   4   2        4.32        7.68      5.11 o 
  -6   4   2       28.56       22.70      5.24 o 
  -5   4   2        6.38       10.00      3.34 o 
  -4   4   2        0.44       -3.47      3.07 o 
  -3   4   2      110.24      114.26      7.45 o 
  -2   4   2       92.08      103.58      7.10 o 
  -1   4   2       22.22       13.83      3.82 o 
   0   4   2       26.77       17.31      6.69 o 
   1   4   2       13.39        7.56      3.49 o 
   2   4   2        7.33        1.77      4.23 o 
   3   4   2        0.47       -8.50      4.25 o 
   4   4   2        0.06       -5.16      5.15 o 
   5   4   2        0.02       -2.43      5.33 o 
   6   4   2        4.65        8.75      6.45 o 
   7   4   2        8.57       10.98      6.88 o 
   8   4   2        0.02      -10.47      6.28 o 
   9   4   2        0.13       -3.80      6.98 o 
  10   4   2        0.00       -6.17      6.83 o 
  11   4   2        5.35        6.70      8.50 o 
  12   4   2        1.93       -8.75     17.80 o 
  13   4   2       12.64        5.18      9.26 o 
  14   4   2       16.63       11.55      9.92 o 
 -12   5   2        1.11       -6.54     10.23 o 
 -11   5   2        1.45        5.94      7.86 o 
 -10   5   2        5.14        4.38      6.93 o 
  -9   5   2        6.63        8.77      7.34 o 
  -8   5   2        0.19       -1.02      5.90 o 
  -7   5   2        1.30        3.77      5.76 o 
  -6   5   2       17.39        8.51      5.35 o 
  -5   5   2        0.81        6.12      7.85 o 
  -4   5   2        2.48        4.44      6.80 o 
  -3   5   2        8.38        0.19      6.75 o 
  -2   5   2       33.50        9.31     10.24 o 
  -1   5   2       90.28       63.95      9.40 o 
   1   5   2       64.03       43.95      9.39 o 
   2   5   2       33.57       14.06      8.50 o 
   3   5   2        3.16        0.65      7.38 o 
   4   5   2        0.40       -1.99      5.51 o 
   5   5   2        4.71       -8.33      6.55 o 
   6   5   2        0.15       -5.36      5.92 o 
   7   5   2        0.48       -0.52      7.10 o 
   8   5   2        1.47       -4.03      9.09 o 
   9   5   2        0.00       -3.90      9.82 o 
  10   5   2        1.67        1.80      8.39 o 
 -21   1   3        0.24       -0.57      8.41 o 
 -20   1   3        4.86       -2.24      8.14 o 
 -19   1   3        4.95        7.38      6.89 o 
 -18   1   3       12.35       11.80      6.75 o 
 -17   1   3      169.33      190.58     12.10 o 
 -16   1   3       66.37       76.16      6.65 o 
 -15   1   3        0.11       -8.22      4.11 o 
 -14   1   3       52.05       53.81      4.82 o 
 -13   1   3      891.41      927.13     17.07 o 
 -12   1   3        0.53        3.69      2.76 o 
 -11   1   3      500.68      500.62      9.57 o 
 -10   1   3       10.76        3.88      2.24 o 
  -9   1   3       27.16       24.05      3.05 o 
  -8   1   3       38.30       41.33      4.12 o 
  -7   1   3      112.12      123.22      3.90 o 
  -6   1   3      275.12      305.59      6.15 o 
  -5   1   3       27.69       41.64      2.39 o 
  -4   1   3      396.22      405.28      5.70 o 
  -3   1   3      173.24      178.57      3.64 o 
  -2   1   3       84.79      102.65      3.00 o 
  -1   1   3     8277.25     8512.14    122.42 o 
   0   1   3     7941.38     7695.49    136.59 o 
   1   1   3       29.03       18.16      2.01 o 
   2   1   3       10.79        8.71      2.70 o 
   3   1   3        5.40        1.41      1.28 o 
   4   1   3      868.51      821.29     14.62 o 
   5   1   3      829.40      766.00     12.74 o 
   6   1   3       45.69       57.96      3.48 o 
   7   1   3      411.78      410.62      8.70 o 
   8   1   3        0.00        0.27      2.61 o 
   9   1   3      462.92      513.03     11.88 o 
  10   1   3      139.67      147.00     10.28 o 
  11   1   3       16.08       12.13      4.10 o 
  12   1   3       66.08       75.46      6.96 o 
  13   1   3        0.98       -5.77      6.53 o 
  14   1   3       32.69       17.39     12.13 o 
  15   1   3        4.76       -7.94      7.44 o 
  16   1   3        0.43        2.65      7.76 o 
  17   1   3       16.37       21.84      8.85 o 
  18   1   3        8.69        7.29      8.81 o 
 -20   2   3        0.24       -8.50      9.97 o 
 -19   2   3       14.21       17.67     10.40 o 
 -18   2   3        0.74        2.81      9.05 o 
 -17   2   3       23.66       29.03      7.64 o 
 -16   2   3       23.82       22.93      5.95 o 
 -15   2   3       10.29        7.26      5.12 o 
 -14   2   3       31.03       29.22      8.86 o 
 -13   2   3       89.91       87.64      7.84 o 
 -12   2   3       29.00       27.70      5.73 o 
 -11   2   3       12.53        5.76      2.79 o 
 -10   2   3      215.65      230.74     11.06 o 
  -9   2   3     1224.45     1276.37     24.37 o 
  -8   2   3      170.12      185.73      7.78 o 
  -7   2   3     1362.21     1370.95     20.31 o 
  -6   2   3      702.51      797.84     12.60 o 
  -5   2   3     1117.01     1163.73     22.20 o 
  -4   2   3      812.50      757.27     27.68 o 
  -3   2   3        9.26        7.52      2.10 o 
  -2   2   3      584.65      551.79     10.48 o 
  -1   2   3       14.68       12.56      4.93 o 
   0   2   3      825.57      829.41     18.24 o 
   1   2   3      268.95      298.38     10.55 o 
   2   2   3        9.03       11.35      2.78 o 
   3   2   3      156.06      146.84      4.99 o 
   4   2   3        9.92       11.54      2.57 o 
   5   2   3       53.67       48.32      4.04 o 
   6   2   3       19.10       21.22      3.84 o 
   7   2   3      123.35      148.61      5.33 o 
   8   2   3       56.60       52.01      6.08 o 
   9   2   3       79.96       82.07      6.18 o 
  10   2   3       11.86       10.90      4.16 o 
  11   2   3      203.74      237.57     10.06 o 
  12   2   3       94.24      112.69      8.08 o 
  13   2   3      113.53      123.16     10.06 o 
  14   2   3        0.00       -1.44      6.89 o 
  15   2   3        2.67      -14.93      9.01 o 
  16   2   3        1.05        2.02      9.71 o 
  17   2   3        4.73        4.59     10.36 o 
 -18   3   3        1.32        4.69      7.49 o 
 -17   3   3        0.19       -6.50      5.79 o 
 -16   3   3        6.83       14.31      6.16 o 
 -15   3   3       22.84       20.90      5.88 o 
 -14   3   3       43.92       44.40      6.31 o 
 -13   3   3        6.66        2.56      5.27 o 
 -12   3   3      304.52      286.71     15.75 o 
 -11   3   3       56.18       65.06      5.13 o 
 -10   3   3       48.42       58.70      5.68 o 
  -9   3   3       23.65       25.58      6.09 o 
  -8   3   3       50.30       48.70      6.54 o 
  -7   3   3        3.39        6.71      4.30 o 
  -6   3   3      141.95      147.60      8.62 o 
  -5   3   3      485.20      536.63     20.33 o 
  -4   3   3      330.44      362.52     11.24 o 
  -3   3   3       36.70       34.14      2.87 o 
  -2   3   3       42.35       47.76      4.31 o 
  -1   3   3       34.06       32.96      3.48 o 
   0   3   3        0.21       -3.22      2.32 o 
   1   3   3        1.66       -1.49      2.46 o 
   2   3   3        0.69       -4.30      5.12 o 
   3   3   3       16.53       20.25      3.99 o 
   4   3   3        0.67       -6.60      4.75 o 
   5   3   3        0.14        2.30      4.82 o 
   6   3   3       50.81       65.59      5.07 o 
   7   3   3        2.13       -1.42      3.67 o 
   8   3   3        2.26       -0.53      4.02 o 
   9   3   3        0.38      -10.50      5.25 o 
  10   3   3      107.20      117.16      9.67 o 
  11   3   3       10.16       -7.95      6.61 o 
  12   3   3        2.20        5.13      5.32 o 
  13   3   3       31.85       28.60      6.43 o 
  14   3   3       10.06        9.15      7.12 o 
  15   3   3        0.18       -2.94      7.19 o 
 -16   4   3       10.30       11.25     10.42 o 
 -15   4   3        0.73        4.30     11.72 o 
 -14   4   3        8.90       20.75      8.73 o 
 -13   4   3       85.41       69.56     10.44 o 
 -12   4   3        0.21        9.98      7.11 o 
 -11   4   3       23.65       24.03      8.29 o 
 -10   4   3        8.63        4.29      6.16 o 
  -9   4   3        8.52       13.49      5.82 o 
  -8   4   3       10.51        7.30     11.91 o 
  -7   4   3      105.91      115.08     21.76 o 
  -6   4   3       13.27       10.86      7.46 o 
  -5   4   3      162.09      165.10      6.29 o 
  -4   4   3       88.16      114.01      8.95 o 
  -3   4   3       19.32       15.65      4.42 o 
  -2   4   3      165.29      196.67      9.39 o 
  -1   4   3      135.06      137.43      7.67 o 
   0   4   3        8.79        0.25      4.39 o 
   1   4   3       19.06       13.70      4.71 o 
   2   4   3       21.60       10.46      5.34 o 
   3   4   3       71.79       73.70      7.72 o 
   4   4   3        1.52        4.74      5.55 o 
   5   4   3       92.83      111.12     10.08 o 
   6   4   3        8.59       -1.34      6.19 o 
   7   4   3       37.48       22.96      7.78 o 
   8   4   3        8.23        6.13     11.55 o 
   9   4   3        2.22      -10.78      6.75 o 
  10   4   3        0.69       -6.64      7.82 o 
  11   4   3        5.00       -6.32      8.62 o 
  12   4   3        7.25        2.09      9.56 o 
  13   4   3       10.46       23.60     10.67 o 
 -12   5   3        0.17       -8.84      8.96 o 
 -11   5   3        3.27      -13.09      6.55 o 
 -10   5   3       18.81       23.03      7.56 o 
  -9   5   3        0.09        3.38      6.32 o 
  -8   5   3        0.93       -1.71      5.70 o 
  -7   5   3        2.79        2.44      5.02 o 
  -6   5   3       56.42       33.50      8.98 o 
  -5   5   3        6.15        9.18      7.47 o 
  -4   5   3        9.70       13.98      6.77 o 
  -3   5   3       20.06       23.50      5.80 o 
  -2   5   3        7.13        3.65      5.90 o 
  -1   5   3        8.83       -0.90      6.75 o 
   0   5   3       23.97       16.61      8.55 o 
   1   5   3       74.80       93.07     13.29 o 
   2   5   3       96.03      133.86      9.72 o 
   3   5   3        0.37        1.01      5.76 o 
   4   5   3       33.94       22.94      6.78 o 
   5   5   3       19.38       11.53      6.46 o 
   6   5   3        2.78       11.49      7.33 o 
   7   5   3       17.20        8.99      7.84 o 
   8   5   3        6.32       -1.33      7.49 o 
   9   5   3        3.36        6.99      8.75 o 
 -22   0   4        0.29        8.23      8.06 o 
 -21   0   4       10.06       19.40      8.40 o 
 -20   0   4       17.58       14.51      7.62 o 
 -19   0   4       17.92       10.63      7.38 o 
 -18   0   4       14.22       23.23      7.27 o 
 -17   0   4        4.88       16.49      6.99 o 
 -16   0   4      222.52      225.79     12.23 o 
 -15   0   4        0.84       -8.39      5.01 o 
 -14   0   4       88.14       92.28      7.77 o 
 -13   0   4       70.69       57.18      5.30 o 
 -12   0   4      456.96      426.37     10.66 o 
 -11   0   4      586.56      505.21     11.43 o 
 -10   0   4      588.25      621.36     12.88 o 
  -9   0   4      137.40      165.40      6.18 o 
  -8   0   4      200.62      222.94      7.22 o 
  -7   0   4      292.80      306.59      9.64 o 
  -6   0   4      379.78      380.70     10.20 o 
  -5   0   4     2603.90     2552.09     59.85 o 
  -4   0   4     1944.89     2143.00     50.43 o 
  -3   0   4     1842.03     1916.84     37.71 o 
  -2   0   4      159.93      210.36      8.18 o 
  -1   0   4    10350.49    11122.79    249.37 o 
   0   0   4    48742.30    57171.64   1083.66 o 
   1   0   4     5400.72     4956.45     95.92 o 
   2   0   4     1930.57     1706.14     41.13 o 
   3   0   4     4635.04     3978.01     91.99 o 
   4   0   4        1.52        0.23      1.97 o 
   5   0   4       79.98       89.22      5.41 o 
   6   0   4       18.09       14.70      3.12 o 
   7   0   4      432.15      428.70     10.05 o 
   8   0   4       94.65       86.00      5.51 o 
   9   0   4       38.45       36.00      4.77 o 
  10   0   4       39.28       41.18      6.31 o 
  11   0   4       66.27       55.44     11.56 o 
  12   0   4      219.33      247.22     13.72 o 
  13   0   4      112.83      131.31     14.57 o 
  14   0   4        2.42       13.41      8.42 o 
  15   0   4       81.20       93.85     15.51 o 
  16   0   4        0.31      -11.61     12.28 o 
  17   0   4        0.48      -15.96     10.90 o 
  18   0   4       12.59       20.52     17.70 o 
 -21   1   4        0.71       -4.36      8.20 o 
 -20   1   4        1.35        4.59      8.14 o 
 -19   1   4        0.31        0.82      6.57 o 
 -18   1   4        1.27        6.44      6.42 o 
 -17   1   4       20.36       27.19      6.41 o 
 -16   1   4       88.80       70.22      6.58 o 
 -15   1   4       60.76       52.08      5.15 o 
 -14   1   4       62.80       61.70      5.07 o 
 -13   1   4       15.76       13.32      3.32 o 
 -12   1   4      228.03      203.86      6.76 o 
 -11   1   4      186.01      192.55      5.50 o 
 -10   1   4       83.30      107.39      4.04 o 
  -9   1   4      517.23      572.49      9.08 o 
  -8   1   4     1011.06      910.69     12.67 o 
  -7   1   4       29.63       35.57      2.50 o 
  -6   1   4      413.18      433.13      7.23 o 
  -5   1   4       38.88       31.68      2.42 o 
  -4   1   4      778.95      766.59     10.21 o 
  -3   1   4      728.16      800.68     10.42 o 
  -2   1   4     2192.65     2189.63     29.97 o 
  -1   1   4     3004.93     2754.64     45.93 o 
   0   1   4     4218.19     4036.62     66.52 o 
   1   1   4     1910.84     1884.08     32.40 o 
   2   1   4      556.41      495.62      9.65 o 
   3   1   4      981.25      858.00     21.65 o 
   4   1   4        2.80        0.78      2.79 o 
   5   1   4      154.04      195.53      5.49 o 
   6   1   4       96.25       93.36      4.44 o 
   7   1   4       22.44       13.36      3.00 o 
   8   1   4      272.46      263.99      8.26 o 
   9   1   4       25.23       16.34      4.03 o 
  10   1   4      258.39      313.39     14.12 o 
  11   1   4       16.31       10.72      5.21 o 
  12   1   4      284.35      320.46     17.10 o 
  13   1   4        8.18        9.05      7.58 o 
  14   1   4       17.79       18.45      8.14 o 
  15   1   4       16.83       14.25      7.94 o 
  16   1   4        1.80       -0.22      9.22 o 
  17   1   4        1.52        5.42     10.96 o 
 -20   2   4        2.87        4.58      9.88 o 
 -19   2   4       17.85       21.99     10.33 o 
 -18   2   4       28.30       16.48      7.59 o 
 -17   2   4       10.69       13.61      7.05 o 
 -16   2   4        8.08        5.90      5.47 o 
 -15   2   4       48.54       41.87      6.03 o 
 -14   2   4      206.94      221.96     13.39 o 
 -13   2   4      376.42      377.61     12.15 o 
 -12   2   4      154.41      177.38      9.85 o 
 -11   2   4      272.22      256.14      8.84 o 
 -10   2   4       87.19      111.15      8.44 o 
  -9   2   4      168.49      205.52      7.72 o 
  -8   2   4        4.88        5.58      1.79 o 
  -7   2   4       36.16       42.26      3.20 o 
  -6   2   4      140.12      142.67      6.88 o 
  -5   2   4       78.94      108.27      4.17 o 
  -4   2   4      543.21      609.82     12.38 o 
  -3   2   4      794.02      755.72     19.05 o 
  -2   2   4      153.48      117.22      3.73 o 
  -1   2   4      511.66      548.70     16.26 o 
   0   2   4      751.12      841.18     14.63 o 
   1   2   4      650.29      712.39     12.88 o 
   2   2   4        0.63        1.10      2.08 o 
   3   2   4      119.18      126.84      6.13 o 
   4   2   4       14.28        4.29      2.56 o 
   5   2   4        0.03       -3.18      1.83 o 
   6   2   4        0.08        1.39      3.99 o 
   7   2   4       35.80       21.69      5.20 o 
   8   2   4       87.02       88.20      5.58 o 
   9   2   4        3.31       -1.36      3.65 o 
  10   2   4        3.90        4.91      4.35 o 
  11   2   4        0.35       11.84      5.15 o 
  12   2   4       57.20       80.31     12.07 o 
  13   2   4        5.23       11.03      6.86 o 
  14   2   4        3.21       -2.06      8.61 o 
  15   2   4        9.77        6.04      9.45 o 
  16   2   4        9.64       -5.66      9.74 o 
 -19   3   4        0.30        8.33      7.81 o 
 -18   3   4        5.14        4.37      7.76 o 
 -17   3   4        1.06        1.44      5.69 o 
 -16   3   4       39.23       31.92      6.28 o 
 -15   3   4        8.43        6.45      5.26 o 
 -14   3   4       98.48       86.83      8.34 o 
 -13   3   4        0.71       -1.69      5.37 o 
 -12   3   4      612.77      662.79     40.03 o 
 -11   3   4       28.39       28.82      5.31 o 
 -10   3   4        7.84        7.41      3.24 o 
  -9   3   4      180.58      187.16      6.76 o 
  -8   3   4       55.09       59.35      9.26 o 
  -7   3   4       20.58       14.40      3.03 o 
  -6   3   4       44.57       40.89      4.72 o 
  -5   3   4        2.63        3.23      1.62 o 
  -4   3   4       83.05       90.51      5.45 o 
  -3   3   4        3.36        4.78      2.76 o 
  -2   3   4       56.28       68.34      4.40 o 
  -1   3   4       47.82       39.56      5.83 o 
   0   3   4       45.34       40.41      4.29 o 
   1   3   4        9.19        8.73      3.75 o 
   2   3   4        7.68        1.91      3.60 o 
   3   3   4      237.95      256.69     12.05 o 
   4   3   4        2.11       12.88      5.02 o 
   5   3   4       53.96       69.92     10.45 o 
   6   3   4        2.23        5.54      3.83 o 
   7   3   4      114.87      143.12     10.42 o 
   8   3   4      164.91      203.96     16.92 o 
   9   3   4       69.59       77.47      8.79 o 
  10   3   4        5.73        3.76      8.63 o 
  11   3   4        0.01       -2.55      6.44 o 
  12   3   4        9.53       10.77      7.36 o 
  13   3   4        1.69       -2.92      5.79 o 
  14   3   4       13.70       10.32      7.74 o 
  15   3   4        0.69        8.68     12.96 o 
 -16   4   4       11.52        6.93      8.70 o 
 -15   4   4        7.19        4.76      8.18 o 
 -14   4   4       52.54       55.53      9.98 o 
 -13   4   4        6.20        6.85      7.26 o 
 -12   4   4        0.16      -11.06      6.98 o 
 -11   4   4        0.00       -8.20      5.83 o 
 -10   4   4        0.34        9.49      5.95 o 
  -9   4   4        3.27        2.24      5.40 o 
  -8   4   4        4.36        3.44      4.97 o 
  -7   4   4        0.40        3.66      4.69 o 
  -6   4   4        0.00        1.58      3.32 o 
  -5   4   4        5.53        5.46      3.44 o 
  -4   4   4        1.60       -0.20      3.84 o 
  -3   4   4       81.73       90.08      7.40 o 
  -2   4   4      142.86      146.74      6.93 o 
  -1   4   4       47.85       36.35      5.73 o 
   0   4   4       22.84       15.74      4.98 o 
   1   4   4        1.59       -7.56      4.46 o 
   2   4   4       26.13       37.52     11.68 o 
   3   4   4        1.92       -1.96      5.51 o 
   4   4   4      128.15      148.08     11.24 o 
   5   4   4       11.85        4.95      6.37 o 
   6   4   4        9.05        1.90      6.90 o 
   7   4   4       10.07        6.52     10.37 o 
   8   4   4        4.66        0.82      7.33 o 
   9   4   4        0.26       -5.77      7.35 o 
  10   4   4       12.19        8.99      9.03 o 
  11   4   4        0.00       -9.72      8.92 o 
  12   4   4        0.13       -2.21      9.38 o 
 -12   5   4        0.81        0.84      7.34 o 
 -11   5   4        0.08       -1.61      6.81 o 
 -10   5   4       26.13       19.12      7.32 o 
  -9   5   4       15.20        7.33      6.24 o 
  -8   5   4       10.64        7.90      6.01 o 
  -7   5   4        5.75        1.03      5.10 o 
  -6   5   4        0.48        0.32      7.00 o 
  -5   5   4        5.44       10.53      5.01 o 
  -4   5   4       12.00       10.78      4.97 o 
  -3   5   4        9.32        4.72      4.89 o 
  -2   5   4        0.62        4.15      7.58 o 
  -1   5   4        3.00       -6.22      7.47 o 
   0   5   4        2.41       -3.39      4.89 o 
   1   5   4        3.84        7.52      5.72 o 
   2   5   4        2.25        4.99      5.82 o 
   3   5   4        0.28        4.38      7.32 o 
   4   5   4        0.16        2.81      6.18 o 
   5   5   4        4.54        0.03      6.98 o 
   6   5   4        2.55        2.19     10.28 o 
   7   5   4        1.23       -3.40      7.56 o 
   8   5   4        5.51        5.58      8.62 o 
 -21   1   5        3.49       -5.02      8.19 o 
 -20   1   5        2.33        9.09      7.97 o 
 -19   1   5       15.77        2.98      6.52 o 
 -18   1   5       46.68       27.01      6.71 o 
 -17   1   5       70.82       71.56      7.73 o 
 -16   1   5       18.48        6.46      5.10 o 
 -15   1   5        0.36       -5.60      3.67 o 
 -14   1   5       20.30       16.92      3.32 o 
 -13   1   5       11.30       10.52      3.06 o 
 -12   1   5      112.26      110.86      4.54 o 
 -11   1   5       24.71       25.91      2.83 o 
 -10   1   5     1493.04     1561.91     20.74 o 
  -9   1   5     1205.45     1189.72     16.27 o 
  -8   1   5       33.05       36.31      2.52 o 
  -7   1   5     1092.44      990.70     14.36 o 
  -6   1   5      389.20      312.03      6.52 o 
  -5   1   5     1733.15     1571.56     20.81 o 
  -4   1   5      846.31      774.35     11.26 o 
  -3   1   5      343.84      326.35      8.91 o 
  -2   1   5      691.54      554.33     10.12 o 
  -1   1   5      303.74      279.29      6.84 o 
   0   1   5     2162.97     1891.85     29.12 o 
   1   1   5      182.64      147.29      4.41 o 
   2   1   5      175.66      154.01      4.68 o 
   3   1   5      632.06      571.02     10.29 o 
   4   1   5      432.44      431.54      8.67 o 
   5   1   5      142.64      138.90      5.12 o 
   6   1   5       71.17       81.84      4.36 o 
   7   1   5       47.65       48.71      5.41 o 
   8   1   5        7.01        4.85      3.60 o 
   9   1   5       23.92       20.29      4.47 o 
  10   1   5        3.99       -2.94      4.77 o 
  11   1   5       12.28        6.42      6.81 o 
  12   1   5       16.23        8.29      7.53 o 
  13   1   5      118.91      112.22     10.71 o 
  14   1   5       23.49       13.76      7.98 o 
  15   1   5        0.06       -6.52      7.37 o 
  16   1   5        1.32        5.06      8.64 o 
  17   1   5        3.70       -7.56      8.76 o 
 -21   2   5       10.17       11.52     11.00 o 
 -20   2   5        1.02       -4.87      9.57 o 
 -19   2   5        2.12        1.59      9.35 o 
 -18   2   5        5.68        4.19      7.29 o 
 -17   2   5        3.11        0.80      5.46 o 
 -16   2   5       43.30       50.39      6.92 o 
 -15   2   5       11.52        5.57      5.25 o 
 -14   2   5      195.83      203.96      9.62 o 
 -13   2   5      224.40      228.61     12.54 o 
 -12   2   5        4.41       -0.86      4.23 o 
 -11   2   5      162.49      162.28      6.51 o 
 -10   2   5       97.15       99.14      5.16 o 
  -9   2   5      109.34      114.05      5.20 o 
  -8   2   5      199.55      207.87      8.52 o 
  -7   2   5        7.72        9.10      2.19 o 
  -6   2   5       54.15       60.73      3.79 o 
  -5   2   5       66.59       68.79      3.25 o 
  -4   2   5       24.17       20.04      2.70 o 
  -3   2   5      326.83      308.64      6.13 o 
  -2   2   5       51.71       40.34      2.33 o 
  -1   2   5      154.99      163.30      4.01 o 
   0   2   5       16.52       17.57      2.65 o 
   1   2   5      694.85      753.88     18.60 o 
   2   2   5     1510.23     1450.81     24.58 o 
   3   2   5      335.72      355.74     11.73 o 
   4   2   5      127.08      121.56      4.10 o 
   5   2   5       15.82       11.56      2.42 o 
   6   2   5       16.01       15.93      3.62 o 
   7   2   5       98.22       86.79      9.01 o 
   8   2   5       12.74       18.49      4.20 o 
   9   2   5      204.49      242.72     10.62 o 
  10   2   5       21.54       19.17      5.41 o 
  11   2   5       16.27       10.42      5.70 o 
  12   2   5        0.65        7.94      6.89 o 
  13   2   5        3.07       -4.44      8.37 o 
  14   2   5        2.98        2.68      9.29 o 
  15   2   5        0.21        3.99      9.82 o 
  16   2   5        2.52        0.94     10.63 o 
 -19   3   5        1.55        3.89      7.91 o 
 -18   3   5        0.34       -0.64      5.99 o 
 -17   3   5        1.90        5.26      5.97 o 
 -16   3   5       20.02       20.21      5.87 o 
 -15   3   5       26.18       24.66      9.14 o 
 -14   3   5       88.88       83.31      8.82 o 
 -13   3   5      255.89      273.32     13.68 o 
 -12   3   5       28.83       29.13      6.62 o 
 -11   3   5       10.70       22.19      7.41 o 
 -10   3   5       14.86       18.91      3.79 o 
  -9   3   5        0.56        3.06      2.95 o 
  -8   3   5        2.99        1.43      3.18 o 
  -7   3   5       28.05       34.46      4.05 o 
  -6   3   5        4.42        0.13      1.54 o 
  -5   3   5        0.97       -1.74      1.51 o 
  -4   3   5       91.09       92.57      4.57 o 
  -3   3   5      274.21      302.90     11.45 o 
  -2   3   5       36.82       37.80      4.11 o 
  -1   3   5       85.63       65.58      4.20 o 
   0   3   5       58.73       59.07      6.87 o 
   1   3   5        9.66       11.07      4.76 o 
   2   3   5       32.28       40.40      6.46 o 
   3   3   5       16.57       17.98      5.54 o 
   4   3   5      145.45      172.10     10.18 o 
   5   3   5       89.68      100.97      9.31 o 
   6   3   5       12.45       19.71      7.36 o 
   7   3   5        7.11       10.31      6.24 o 
   8   3   5        7.74       10.07      6.41 o 
   9   3   5        8.05        5.57      6.47 o 
  10   3   5        7.25        2.66      6.68 o 
  11   3   5        1.58        1.07      5.13 o 
  12   3   5        3.68       -3.59      5.45 o 
  13   3   5        0.67       -1.89      6.84 o 
  14   3   5        1.54        1.11      7.34 o 
 -16   4   5        0.41       15.26      9.51 o 
 -15   4   5        0.65       -3.53     14.17 o 
 -14   4   5        0.08       -1.53      7.19 o 
 -13   4   5       22.17       19.97      9.26 o 
 -12   4   5        4.18       -2.09      6.40 o 
 -11   4   5       12.73        8.62      6.72 o 
 -10   4   5       23.58       17.94      6.66 o 
  -9   4   5       20.16       10.60      5.90 o 
  -8   4   5        0.40       -3.08      4.59 o 
  -7   4   5       24.94       22.05      4.25 o 
  -6   4   5       29.24       27.46      4.24 o 
  -5   4   5       45.99       46.30      4.57 o 
  -4   4   5       20.40       17.49      3.84 o 
  -3   4   5      132.62      157.29      8.76 o 
  -2   4   5      130.63      161.92      7.27 o 
  -1   4   5       91.85       88.12     19.20 o 
   0   4   5       66.78       83.73      8.52 o 
   1   4   5        2.10       -3.21      6.03 o 
   2   4   5       53.61       72.33      8.51 o 
   3   4   5      123.53      148.20     19.09 o 
   4   4   5      210.87      253.50     14.80 o 
   5   4   5       15.72       11.40      7.29 o 
   6   4   5       22.06       19.47      8.02 o 
   7   4   5        4.30       -4.52      8.41 o 
   8   4   5        6.35        5.47      7.81 o 
   9   4   5       17.39        5.37      8.23 o 
  10   4   5       12.76       18.01      9.48 o 
  11   4   5        0.00        3.05      9.67 o 
 -12   5   5        2.44        4.26      7.37 o 
 -11   5   5        0.45        4.53      6.71 o 
 -10   5   5        0.42        2.93      6.43 o 
  -9   5   5        2.79        2.29      5.78 o 
  -8   5   5       17.54        8.58      8.42 o 
  -7   5   5       40.83       29.60      9.19 o 
  -6   5   5        0.65       -0.57      4.92 o 
  -5   5   5       11.61        5.34      5.10 o 
  -4   5   5       11.06       12.42      5.32 o 
  -3   5   5       21.25       14.36      5.41 o 
  -2   5   5      219.92      279.76     20.01 o 
  -1   5   5       38.17       27.63      5.39 o 
   0   5   5       27.61       23.52      9.18 o 
   1   5   5       18.23       20.02      6.64 o 
   2   5   5       40.08       26.49      7.20 o 
   3   5   5       22.66       18.75      7.42 o 
   4   5   5        4.00        4.12      7.02 o 
   5   5   5        0.33       -0.86      7.45 o 
   6   5   5        1.95        3.09      8.05 o 
   7   5   5        0.80       -8.93      8.10 o 
 -22   0   6        5.05        2.07      7.86 o 
 -21   0   6       13.99       18.62      8.15 o 
 -20   0   6        0.00        2.75      7.41 o 
 -19   0   6        4.40        8.95      7.08 o 
 -18   0   6        0.84       -8.33      6.51 o 
 -17   0   6      122.08      132.31     12.99 o 
 -16   0   6      131.10      120.11      9.59 o 
 -15   0   6       46.97       42.63      5.84 o 
 -14   0   6      472.93      498.20     13.89 o 
 -13   0   6       33.78       33.65      4.26 o 
 -12   0   6      726.57      697.50     14.84 o 
 -11   0   6      132.82      117.04     10.54 o 
 -10   0   6     1185.17     1272.79     25.18 o 
  -9   0   6     3937.62     3798.89     66.44 o 
  -8   0   6     2021.42     1884.04     39.64 o 
  -7   0   6      852.19      768.10     18.41 o 
  -6   0   6     1901.42     1661.12     34.92 o 
  -5   0   6        1.59        7.55      3.32 o 
  -4   0   6      280.22      311.41      8.33 o 
  -3   0   6      974.58      958.94     16.48 o 
  -2   0   6      346.08      320.05      8.28 o 
  -1   0   6       65.22       91.79      4.69 o 
   0   0   6      111.74      120.57      5.22 o 
   1   0   6      177.35      195.11      7.63 o 
   2   0   6     1118.51     1058.67     23.43 o 
   3   0   6       31.96       40.40      4.17 o 
   4   0   6     1562.03     1416.24     30.63 o 
   5   0   6       40.59       44.48      5.59 o 
   6   0   6      636.13      662.68     15.36 o 
   7   0   6       81.95       94.37      7.03 o 
   8   0   6       87.76       78.42     15.06 o 
   9   0   6      160.04      199.86     42.97 o 
  10   0   6        0.52        3.36      7.62 o 
  11   0   6      102.07      125.54     31.46 o 
  12   0   6       57.20       96.67     16.60 o 
  13   0   6        0.10        4.24      9.23 o 
  14   0   6       23.55       22.49      9.55 o 
  15   0   6        0.00        2.11      8.98 o 
  16   0   6        0.73        4.89     15.62 o 
 -22   1   6        2.32        1.18      8.37 o 
 -21   1   6        3.73        5.69      8.03 o 
 -20   1   6        7.42        0.68      7.96 o 
 -19   1   6        0.00       -3.95      7.34 o 
 -18   1   6        1.66        1.55      6.00 o 
 -17   1   6        0.30       -3.93      5.04 o 
 -16   1   6        0.63       -0.30      4.52 o 
 -15   1   6       38.71       30.09      4.10 o 
 -14   1   6       17.26        9.56      3.44 o 
 -13   1   6       17.81       18.48      3.32 o 
 -12   1   6       12.63       13.98      2.71 o 
 -11   1   6       90.99      105.77      5.66 o 
 -10   1   6       74.65       92.39      5.97 o 
  -9   1   6       54.38       57.96      5.49 o 
  -8   1   6      635.95      579.73     10.63 o 
  -7   1   6       23.68       26.80      4.73 o 
  -6   1   6      600.34      587.96     10.31 o 
  -5   1   6      305.87      283.58      5.77 o 
  -4   1   6      477.69      397.68      6.58 o 
  -3   1   6      254.49      233.51      5.44 o 
  -2   1   6      108.62       87.96      3.29 o 
  -1   1   6      697.56      686.68     11.52 o 
   0   1   6     1689.95     1498.25     22.27 o 
   1   1   6      115.55      131.62      4.69 o 
   2   1   6     1389.92     1305.29     20.10 o 
   3   1   6      532.92      550.52     10.34 o 
   4   1   6      204.02      194.76      5.86 o 
   5   1   6       10.96        6.22      2.84 o 
   6   1   6        0.00       -2.94      2.78 o 
   7   1   6       14.80        2.91      3.51 o 
   8   1   6        7.35        1.05      4.75 o 
   9   1   6        5.75       -2.07      4.74 o 
  10   1   6       18.77       15.83      6.97 o 
  11   1   6       15.73       13.34      7.47 o 
  12   1   6        0.04       -7.67      7.28 o 
  13   1   6        1.20       12.97      8.10 o 
  14   1   6        1.75       -3.10      7.51 o 
  15   1   6        1.32       -5.97      8.16 o 
  16   1   6        1.43        0.25      8.74 o 
 -21   2   6        7.47      -12.50     10.27 o 
 -20   2   6        8.64        9.85     10.02 o 
 -19   2   6        1.07       10.03      7.84 o 
 -18   2   6        2.56        3.88      7.03 o 
 -17   2   6        0.16       -1.20      4.69 o 
 -16   2   6       11.24       17.36      5.91 o 
 -15   2   6        0.01       -8.01      4.40 o 
 -14   2   6        4.11       -3.87      4.50 o 
 -13   2   6       43.59       47.21      6.28 o 
 -12   2   6      125.06      137.09      7.30 o 
 -11   2   6       65.05       63.28      5.32 o 
 -10   2   6      173.14      165.55      6.33 o 
  -9   2   6      221.27      233.27      6.93 o 
  -8   2   6        0.92        4.67      2.51 o 
  -7   2   6       13.00        8.28      2.09 o 
  -6   2   6        2.85        0.41      2.02 o 
  -5   2   6      261.90      267.49      8.07 o 
  -4   2   6        5.92        6.49      1.77 o 
  -3   2   6      358.72      325.99      6.55 o 
  -2   2   6       10.95       10.87      2.09 o 
  -1   2   6     1108.02     1031.00     14.75 o 
   0   2   6       89.40       88.14      3.65 o 
   1   2   6       31.24       41.35      2.79 o 
   2   2   6      195.15      202.22      5.09 o 
   3   2   6        5.94        6.99      2.28 o 
   4   2   6       67.37       82.28      3.81 o 
   5   2   6       26.54       18.36      2.82 o 
   6   2   6       28.96       20.68      5.51 o 
   7   2   6       39.93       44.38      4.74 o 
   8   2   6       76.82       76.31      7.90 o 
   9   2   6       77.71       70.36      6.88 o 
  10   2   6       59.19       67.06      7.26 o 
  11   2   6       15.12        6.56      6.88 o 
  12   2   6        0.10        0.61      8.51 o 
  13   2   6        0.04       -8.83      9.28 o 
  14   2   6        1.09       -3.53     16.60 o 
  15   2   6        1.36       -1.41     10.64 o 
 -19   3   6        3.33        2.02      6.76 o 
 -18   3   6       19.97       27.32      6.99 o 
 -17   3   6       19.81       17.41      6.82 o 
 -16   3   6        1.59        0.94      5.71 o 
 -15   3   6        0.86        7.24      5.70 o 
 -14   3   6       10.09       10.30      5.40 o 
 -13   3   6       42.66       39.25      6.45 o 
 -12   3   6       75.67       84.06     12.07 o 
 -11   3   6       29.15       31.60      5.34 o 
 -10   3   6        5.91        7.42      5.62 o 
  -9   3   6       34.80       39.63     14.89 o 
  -8   3   6        6.52        1.04      2.59 o 
  -7   3   6       75.46       75.87     10.64 o 
  -6   3   6       19.57        6.46      3.14 o 
  -5   3   6      115.87       96.96      5.44 o 
  -3   3   6      193.86      190.34      8.00 o 
  -2   3   6       89.43       87.41      6.20 o 
  -1   3   6      157.39      159.96      9.48 o 
   0   3   6      306.48      375.25     11.53 o 
   1   3   6      132.15      144.83      9.65 o 
   2   3   6        0.25       -2.89      3.94 o 
   3   3   6      184.88      183.25     11.37 o 
   4   3   6      142.20      144.01      8.17 o 
   5   3   6       12.28        5.36      5.80 o 
   6   3   6       16.80        7.69      5.84 o 
   7   3   6        8.46       -3.83      5.72 o 
   8   3   6        0.48       -8.57      5.91 o 
   9   3   6        5.14        6.64      6.86 o 
  10   3   6        2.11        5.65      6.79 o 
  11   3   6        0.38        1.73      5.48 o 
  12   3   6        0.54       -1.38      6.69 o 
  13   3   6        0.37       -1.67      7.27 o 
 -16   4   6        0.81        3.84      6.37 o 
 -15   4   6        4.07        6.72      5.88 o 
 -14   4   6        0.52       -2.86      5.20 o 
 -13   4   6        5.35        2.85      8.43 o 
 -12   4   6       59.15       45.86     18.64 o 
 -11   4   6       62.41       36.91      7.60 o 
 -10   4   6        1.79        5.53      6.07 o 
  -9   4   6        2.05       -3.55      5.03 o 
  -8   4   6        0.04       -4.89      3.47 o 
  -7   4   6        1.91        3.88      3.22 o 
  -6   4   6       17.19       17.20      3.34 o 
  -5   4   6        1.80       -4.24      4.99 o 
  -4   4   6       91.30       97.09      6.36 o 
  -3   4   6       98.49      108.54      5.87 o 
  -2   4   6      128.34      118.43      6.91 o 
  -1   4   6      204.65      216.23     12.27 o 
   0   4   6        1.38        0.20      7.85 o 
   1   4   6       57.78       55.29      8.29 o 
   2   4   6        1.18       -9.43      9.92 o 
   3   4   6        3.25        3.79      6.98 o 
   4   4   6        6.97       -8.94      6.80 o 
   5   4   6        7.40        6.66      7.84 o 
   6   4   6        0.01        6.70      7.95 o 
   7   4   6        6.25        9.08      8.21 o 
   8   4   6        0.59       -2.76      8.25 o 
   9   4   6        0.64      -15.60      7.80 o 
  10   4   6        2.03        7.61      9.52 o 
  11   4   6        0.37       -4.16      9.08 o 
 -12   5   6        0.52        4.84      6.89 o 
 -11   5   6        0.45        6.38      7.10 o 
 -10   5   6        0.02        5.24      7.72 o 
  -9   5   6        0.40        0.65      5.74 o 
  -8   5   6        0.85       -1.10      5.08 o 
  -7   5   6        0.14       -0.13      4.74 o 
  -6   5   6        0.92       -2.63      4.93 o 
  -5   5   6        7.31        2.64      5.18 o 
  -4   5   6        0.17        2.28      5.03 o 
  -3   5   6       10.19       15.87      4.39 o 
  -2   5   6       19.19       19.21     16.13 o 
  -1   5   6        3.23        8.80     10.50 o 
   0   5   6        2.76       -0.36      6.23 o 
   1   5   6       28.32       32.59      7.51 o 
   2   5   6        2.38        5.88      6.61 o 
   3   5   6        0.39       -1.31      7.17 o 
   4   5   6        0.02       -6.78      7.29 o 
   5   5   6        0.42       -1.15      8.38 o 
   6   5   6        0.05        4.30     13.15 o 
 -22   1   7        0.07        0.02      8.24 o 
 -21   1   7       14.58        4.21      8.06 o 
 -20   1   7        0.51       -5.58      7.90 o 
 -19   1   7        9.29        2.68      7.79 o 
 -18   1   7        0.83       -3.46      4.64 o 
 -17   1   7       91.83       94.74      6.34 o 
 -16   1   7      200.27      213.06      7.59 o 
 -15   1   7        2.49        4.44      3.56 o 
 -14   1   7      246.67      231.41      7.24 o 
 -13   1   7      372.08      347.51      8.33 o 
 -12   1   7        0.81       -3.50      2.48 o 
 -11   1   7      452.10      389.48      7.83 o 
 -10   1   7       49.15       48.78      3.65 o 
  -9   1   7        0.19        3.21      2.42 o 
  -8   1   7      157.36      148.83      5.89 o 
  -7   1   7      581.73      579.81     10.63 o 
  -6   1   7       81.32       85.96      3.99 o 
  -5   1   7      355.49      425.97      7.90 o 
  -4   1   7     1310.65     1278.38     15.97 o 
  -3   1   7       27.16       21.34      2.51 o 
  -2   1   7       68.38       55.44      3.17 o 
  -1   1   7     2327.14     2210.77     29.40 o 
   0   1   7     2093.51     1984.29     26.72 o 
   1   1   7      132.18      133.71      4.89 o 
   2   1   7        2.30        1.73      2.15 o 
   3   1   7        0.10       -0.27      2.15 o 
   4   1   7      149.53      146.40      8.30 o 
   5   1   7      185.08      186.63      7.11 o 
   6   1   7       13.67        7.33      5.97 o 
   7   1   7       26.17       21.54      4.44 o 
   8   1   7        4.67       -0.75      4.78 o 
   9   1   7       55.34       33.92     18.33 o 
  10   1   7        5.90        3.97      7.04 o 
  11   1   7       17.71        2.25      7.48 o 
  12   1   7       17.30        7.81      8.33 o 
  13   1   7       11.43       10.72      7.93 o 
  14   1   7        4.58        6.24      8.29 o 
  15   1   7        1.12       -2.31      8.58 o 
 -21   2   7        3.22      -11.39      9.94 o 
 -20   2   7        9.19        3.26      7.95 o 
 -19   2   7       16.85        7.75      7.70 o 
 -18   2   7        4.11       -2.53      5.72 o 
 -17   2   7        6.71        8.94      5.05 o 
 -16   2   7        2.60       -5.38      4.67 o 
 -15   2   7        5.81        0.57      5.02 o 
 -14   2   7       24.04       11.09      5.27 o 
 -13   2   7        0.55       -0.70      4.13 o 
 -12   2   7      138.08      140.33     12.18 o 
 -11   2   7       35.81       44.13      4.73 o 
 -10   2   7      156.61      156.03      7.05 o 
  -9   2   7       80.94       92.63      5.09 o 
  -8   2   7       53.96       49.63      3.27 o 
  -7   2   7      126.11      116.67      4.71 o 
  -6   2   7        1.04        0.86      2.45 o 
  -5   2   7     1204.77     1213.47     17.21 o 
  -4   2   7      447.93      425.93      7.33 o 
  -3   2   7        1.27        1.87      1.57 o 
  -2   2   7        0.24       -1.50      1.98 o 
  -1   2   7       62.57       66.92      3.36 o 
   0   2   7      991.98      970.57     14.60 o 
   1   2   7      201.64      215.82      6.57 o 
   2   2   7        5.93        6.07      2.32 o 
   3   2   7        0.09       -2.18      2.25 o 
   4   2   7        0.09       -1.86      2.41 o 
   5   2   7       29.40       19.47      5.03 o 
   6   2   7        4.78        1.07      3.71 o 
   7   2   7       13.39        0.86      4.22 o 
   8   2   7        6.99        4.98      4.94 o 
   9   2   7        0.03      -12.13      6.82 o 
  10   2   7       19.65        9.31      7.12 o 
  11   2   7       17.58       13.03      9.51 o 
  12   2   7        0.38       -8.84     10.31 o 
  13   2   7        6.76       -3.58     10.15 o 
  14   2   7        3.59       13.48     11.38 o 
 -19   3   7        2.88        3.09      6.81 o 
 -18   3   7        0.09        4.34      6.50 o 
 -17   3   7        0.24       -8.60      6.11 o 
 -16   3   7        1.85        3.19      5.91 o 
 -15   3   7        6.81        4.70      5.81 o 
 -14   3   7       28.09       35.01     13.25 o 
 -13   3   7       27.22       48.52      6.67 o 
 -12   3   7      116.47      109.89      8.66 o 
 -11   3   7       81.87       85.69     13.70 o 
 -10   3   7        9.50        0.17      3.99 o 
  -9   3   7       12.55       13.99      4.07 o 
  -8   3   7        0.16       -0.98      2.70 o 
  -7   3   7        1.15       -1.66      2.31 o 
  -6   3   7       24.14        7.89      6.15 o 
  -5   3   7      183.51      197.97      8.83 o 
  -4   3   7        3.50        2.14      2.40 o 
  -3   3   7       10.62        9.07      2.54 o 
  -2   3   7        2.12        1.74      3.23 o 
  -1   3   7       39.29       38.46      7.34 o 
   0   3   7       70.27       74.59      5.98 o 
   1   3   7        2.92        2.21      4.00 o 
   2   3   7        1.43       -5.98      5.85 o 
   3   3   7       45.16       48.59      9.46 o 
   4   3   7        4.97        9.03      5.79 o 
   5   3   7        8.73        2.15      6.00 o 
   6   3   7        2.48       -5.45      6.01 o 
   7   3   7        0.08        1.25      6.36 o 
   8   3   7        6.75        6.41      6.65 o 
   9   3   7       28.90       18.22      7.14 o 
  10   3   7       29.63       35.91      7.56 o 
  11   3   7       11.24        3.75      6.91 o 
  12   3   7        0.15      -11.52     10.11 o 
 -16   4   7        2.23       13.02      6.64 o 
 -15   4   7        3.27        2.34      5.85 o 
 -14   4   7        9.88       -5.83      5.39 o 
 -13   4   7       27.63       34.13      8.11 o 
 -12   4   7       20.47        8.22      5.17 o 
 -11   4   7        4.51        8.14      4.74 o 
 -10   4   7       87.07       83.18     12.30 o 
  -9   4   7        1.91        1.44      4.02 o 
  -8   4   7       22.75       13.16      3.66 o 
  -7   4   7       11.15       11.55      3.55 o 
  -6   4   7       64.34       71.60      6.96 o 
  -5   4   7       39.06       34.19      8.83 o 
  -4   4   7       67.68       88.28      6.62 o 
  -3   4   7       97.27      103.88      6.13 o 
  -2   4   7      149.48      184.68      8.89 o 
  -1   4   7        7.47       10.53      3.45 o 
   0   4   7       23.36       26.62      9.19 o 
   1   4   7        0.04        4.58      6.96 o 
   2   4   7       78.09       69.77      9.86 o 
   3   4   7        1.06       -1.86      7.12 o 
   4   4   7       11.33        5.22      7.84 o 
   5   4   7        5.72        5.49      8.22 o 
   6   4   7       17.27        8.48      9.28 o 
   7   4   7        7.95        9.44     10.93 o 
   8   4   7        0.00       -5.01      8.72 o 
   9   4   7        0.10      -14.04      8.85 o 
  10   4   7        0.06       -9.57      9.15 o 
 -12   5   7        1.28       -4.87      6.44 o 
 -11   5   7        8.92        9.37      6.77 o 
 -10   5   7       26.45        4.91      6.48 o 
  -9   5   7        6.55       -0.84      5.49 o 
  -8   5   7        1.71        4.44      7.75 o 
  -7   5   7        2.09        1.25      5.33 o 
  -6   5   7        1.09        3.26      5.39 o 
  -5   5   7        5.59        6.25      5.10 o 
  -4   5   7       17.97       18.79      4.65 o 
  -3   5   7       82.00       95.48     12.68 o 
  -2   5   7        0.47        1.74      5.70 o 
  -1   5   7        1.37        1.94      6.26 o 
   0   5   7        0.19        2.89      6.38 o 
   1   5   7       60.02       66.68     14.09 o 
   2   5   7       13.94       29.10      8.53 o 
   3   5   7        2.95        9.82      7.97 o 
   4   5   7       11.90        9.58      8.49 o 
   5   5   7        5.36        8.34      8.88 o 
 -22   0   8        7.33        5.52      8.17 o 
 -21   0   8       34.95       18.69      9.52 o 
 -20   0   8       56.66       39.23      9.06 o 
 -19   0   8        0.69       -3.52      6.73 o 
 -18   0   8        0.05       -6.77      6.67 o 
 -17   0   8        2.95       -3.45      8.33 o 
 -16   0   8       33.40       23.39      7.14 o 
 -15   0   8       71.04       78.01      7.05 o 
 -14   0   8        0.85       -0.12      7.04 o 
 -13   0   8       66.97       58.10      5.87 o 
 -12   0   8      396.62      382.62     11.66 o 
 -11   0   8      206.54      198.73      8.25 o 
 -10   0   8      366.68      321.33     11.58 o 
  -9   0   8      209.12      213.77      9.41 o 
  -8   0   8      374.26      354.81     11.70 o 
  -7   0   8      308.24      252.12      9.65 o 
  -6   0   8        0.41       10.16      5.33 o 
  -5   0   8     1043.25      906.26     25.50 o 
  -4   0   8     1930.58     1846.13     30.22 o 
  -3   0   8     3437.24     3282.30     57.67 o 
  -2   0   8      369.42      341.53      9.55 o 
  -1   0   8     1000.64      834.68     17.55 o 
   0   0   8     1918.64     1861.19     34.30 o 
   1   0   8        3.04       11.26      3.78 o 
   2   0   8     1249.84     1186.77     26.82 o 
   3   0   8     1084.41     1018.54     25.45 o 
   4   0   8      151.87      142.90     13.31 o 
   5   0   8       34.91       27.77      5.39 o 
   6   0   8        5.97       -6.83      6.35 o 
   7   0   8        1.15       -8.04      6.72 o 
   8   0   8        0.55       -8.75      7.73 o 
   9   0   8        1.00      -10.72      7.91 o 
  10   0   8        0.70       -1.35      9.07 o 
  11   0   8       58.49       45.09     10.24 o 
  12   0   8       79.43       88.24     32.04 o 
  13   0   8       33.70       50.84     10.76 o 
  14   0   8       25.30        9.09     15.42 o 
 -22   1   8        0.01       -4.81      8.38 o 
 -21   1   8        4.37       -4.79      7.94 o 
 -20   1   8        0.07       -7.02      9.67 o 
 -19   1   8        2.03      -10.64      5.32 o 
 -18   1   8        8.31        6.63      5.66 o 
 -17   1   8        1.22        1.64      4.58 o 
 -16   1   8       10.47        6.23      4.05 o 
 -15   1   8      344.50      319.43      9.86 o 
 -14   1   8      296.13      291.97      8.17 o 
 -13   1   8       22.90       20.88      3.73 o 
 -12   1   8       29.43       28.39      3.68 o 
 -11   1   8      158.81      162.24      5.69 o 
 -10   1   8       88.28      120.43      6.91 o 
  -9   1   8      922.58      834.98     14.69 o 
  -8   1   8      200.19      196.07      6.74 o 
  -7   1   8       26.84       30.24      2.90 o 
  -6   1   8      143.80      129.65      5.20 o 
  -5   1   8      214.77      207.88      5.20 o 
  -4   1   8      129.85      159.27      4.57 o 
  -3   1   8      348.67      311.94      5.88 o 
  -2   1   8      805.59      748.20     12.03 o 
  -1   1   8      580.13      516.64      9.55 o 
   0   1   8      238.94      244.45      5.96 o 
   1   1   8      327.09      338.04      8.16 o 
   2   1   8       52.01       45.80      3.93 o 
   3   1   8        7.89        6.53      4.92 o 
   4   1   8        2.83       -2.00      3.13 o 
   5   1   8        5.55        1.22      3.57 o 
   6   1   8       11.54       11.98      4.42 o 
   7   1   8        1.63       -1.60      6.54 o 
   8   1   8       21.47        8.14      6.78 o 
   9   1   8        2.11       -1.48      6.86 o 
  10   1   8        8.50       -7.57      7.24 o 
  11   1   8       13.76        5.15      7.82 o 
  12   1   8        2.08       -0.69      7.60 o 
  13   1   8        2.89       -7.67     10.64 o 
  14   1   8        8.91       14.74      9.16 o 
 -21   2   8        3.04       14.96      8.56 o 
 -20   2   8        1.87        7.37      7.70 o 
 -19   2   8        0.60        0.56      7.24 o 
 -18   2   8       18.69       18.60      5.53 o 
 -17   2   8       10.44        6.92      5.30 o 
 -16   2   8        3.44        2.69      5.32 o 
 -15   2   8       19.35       -0.40      5.70 o 
 -14   2   8      111.26      109.98      9.74 o 
 -13   2   8      246.64      271.42      9.96 o 
 -12   2   8       31.39       42.14      6.12 o 
 -11   2   8        0.66       -6.49      3.24 o 
 -10   2   8       94.78      116.98      6.57 o 
  -9   2   8      258.15      236.98      9.49 o 
  -8   2   8        0.02        0.77      2.54 o 
  -7   2   8      137.42      145.78      5.03 o 
  -6   2   8       15.48       25.78      2.86 o 
  -5   2   8       19.38       17.79      2.64 o 
  -4   2   8      332.48      331.16      7.51 o 
  -3   2   8        7.04        8.02      2.38 o 
  -2   2   8      366.44      334.87      7.89 o 
  -1   2   8      304.87      307.79      8.33 o 
   0   2   8     1386.24     1316.86     19.29 o 
   1   2   8      586.62      572.15     12.80 o 
   2   2   8       56.25       52.45      6.21 o 
   3   2   8        0.20       -2.84      2.52 o 
   4   2   8        1.27        0.58      3.69 o 
   5   2   8        0.37       -1.48      3.76 o 
   6   2   8        4.50       -9.80      4.90 o 
   7   2   8        2.71       -9.08      4.54 o 
   8   2   8        6.71        1.64      6.06 o 
   9   2   8       14.92        6.64      6.92 o 
  10   2   8       10.31        3.81      9.03 o 
  11   2   8        0.33      -10.34     11.65 o 
  12   2   8        0.65        2.98     15.68 o 
  13   2   8        1.03      -11.02     14.14 o 
 -19   3   8        0.46        9.76      7.75 o 
 -18   3   8        3.37        6.86      7.09 o 
 -17   3   8        0.24       -2.26      6.43 o 
 -16   3   8        1.88        4.64      6.14 o 
 -15   3   8        6.97       11.15      5.91 o 
 -14   3   8        4.58       11.13      9.29 o 
 -13   3   8       65.94       67.23      8.54 o 
 -12   3   8      128.68      126.39      8.90 o 
 -11   3   8      173.17      191.51     15.59 o 
 -10   3   8       23.76       17.48      6.34 o 
  -9   3   8      464.17      509.92     15.22 o 
  -8   3   8       38.45       31.61      4.37 o 
  -7   3   8        1.04        4.85      2.91 o 
  -6   3   8        2.12        2.93      2.54 o 
  -5   3   8      119.59       96.21      7.77 o 
  -4   3   8       14.97       10.18      2.84 o 
  -3   3   8       24.11       26.57      3.53 o 
  -2   3   8       97.38       92.47      9.05 o 
  -1   3   8       62.13       57.34      7.64 o 
   0   3   8        3.32       -3.12      5.43 o 
   1   3   8        7.88       18.48      6.61 o 
   2   3   8        0.31        0.83      6.36 o 
   3   3   8        4.60       -0.51      5.47 o 
   4   3   8       12.81        6.91      7.72 o 
   5   3   8        0.77      -11.02      5.51 o 
   6   3   8        5.49        8.49      6.73 o 
   7   3   8        0.01        4.43      6.74 o 
   8   3   8       17.85       21.23      5.50 o 
   9   3   8       24.51       22.30      6.85 o 
  10   3   8        3.69       14.35      7.23 o 
  11   3   8        1.67       -4.15      7.21 o 
 -16   4   8        0.00       -0.32      6.50 o 
 -15   4   8        7.16       11.30      6.18 o 
 -14   4   8       13.52       10.14      5.86 o 
 -13   4   8       20.84       11.89      6.51 o 
 -12   4   8       20.92       13.69      7.81 o 
 -11   4   8        0.06        1.71      4.77 o 
 -10   4   8       16.38        9.01      6.33 o 
  -9   4   8        1.42        5.31      5.88 o 
  -8   4   8        0.08        1.83      3.74 o 
  -7   4   8        1.27       -2.66      3.31 o 
  -6   4   8       12.59       13.22      5.35 o 
  -5   4   8       17.75       17.99      4.85 o 
  -4   4   8       23.07       16.41      4.80 o 
  -3   4   8       66.10       71.34      6.60 o 
  -2   4   8       33.12       37.69      7.65 o 
  -1   4   8       55.69       34.68      7.71 o 
   0   4   8        0.15       -0.61      6.75 o 
   1   4   8        9.75       24.90      7.74 o 
   2   4   8        4.23       10.93      7.66 o 
   3   4   8        4.16       -2.92      7.53 o 
   4   4   8       16.14       40.34      9.56 o 
   5   4   8        8.91        2.73     16.12 o 
   6   4   8        0.84       -0.91     12.17 o 
   7   4   8        2.02      -12.39      8.76 o 
   8   4   8        0.39       -9.51      9.33 o 
   9   4   8        0.01       -7.52      9.36 o 
 -11   5   8        2.53        3.08     10.80 o 
 -10   5   8        5.24        5.30      6.22 o 
  -9   5   8        9.57        5.13      5.50 o 
  -8   5   8        4.42       -3.16      5.54 o 
  -7   5   8        1.95        4.57      4.43 o 
  -6   5   8       12.44        7.05      4.47 o 
  -5   5   8        0.82        7.14      4.47 o 
  -4   5   8        4.16        1.42      4.32 o 
  -3   5   8       13.57       13.46      4.58 o 
  -2   5   8        3.84        9.59      5.24 o 
  -1   5   8        0.02        3.23      6.70 o 
   0   5   8        1.66       -7.38      7.09 o 
   1   5   8        5.29        8.43      7.80 o 
   2   5   8        0.62        2.73      8.07 o 
   3   5   8        4.15       -1.54      8.22 o 
   4   5   8        9.62        0.53      8.84 o 
 -22   1   9       10.67       -0.17      8.46 o 
 -21   1   9        6.51        3.46      8.38 o 
 -20   1   9       32.80       28.95      6.44 o 
 -19   1   9       38.48       33.32      6.59 o 
 -18   1   9        5.33       10.90      6.08 o 
 -17   1   9       11.84        4.19      5.06 o 
 -16   1   9       42.45       23.74      4.54 o 
 -15   1   9       29.57       20.34      4.39 o 
 -14   1   9        6.84       11.11      3.88 o 
 -13   1   9       84.47       84.17      5.21 o 
 -12   1   9      231.52      215.86      6.78 o 
 -11   1   9        4.41        4.42      3.08 o 
 -10   1   9     1292.67     1247.72     20.62 o 
  -9   1   9      299.03      312.47      8.91 o 
  -8   1   9      115.78      125.79      5.47 o 
  -7   1   9      112.95      117.75      4.86 o 
  -6   1   9      122.88      150.70      5.38 o 
  -5   1   9      247.27      245.02      5.87 o 
  -4   1   9      292.06      286.98      6.24 o 
  -3   1   9       92.10      101.44      3.75 o 
  -2   1   9       83.92       84.97      4.09 o 
  -1   1   9       17.71       18.72      2.75 o 
   0   1   9      215.22      191.56      5.68 o 
   1   1   9        9.84        5.94      2.65 o 
   2   1   9       57.17       64.13      4.97 o 
   3   1   9      171.64      184.94      7.43 o 
   4   1   9      108.76      100.94      7.34 o 
   5   1   9        0.15        3.47      3.96 o 
   6   1   9        0.86       -4.43      4.85 o 
   7   1   9       10.00        5.71      7.31 o 
   8   1   9        2.71       -7.55      6.87 o 
   9   1   9        5.24      -10.91      7.18 o 
  10   1   9        0.70       -0.33     13.22 o 
  11   1   9        0.67        4.04      8.18 o 
  12   1   9       10.74        0.12      8.47 o 
  13   1   9        8.19       10.12      9.24 o 
 -21   2   9        5.42        1.33      7.87 o 
 -20   2   9        0.00        4.51      7.87 o 
 -19   2   9       14.16       21.39      6.41 o 
 -18   2   9        0.02        2.82      5.44 o 
 -17   2   9        5.98        2.95      5.32 o 
 -16   2   9       23.86       21.87      5.77 o 
 -15   2   9        0.16       -4.44      5.21 o 
 -14   2   9      700.69      710.27     17.80 o 
 -13   2   9       58.89       63.58      6.14 o 
 -12   2   9       10.58        0.17      4.04 o 
 -11   2   9       29.68       34.02      4.73 o 
 -10   2   9       61.76       83.46      8.31 o 
  -9   2   9      144.46      165.82      8.66 o 
  -8   2   9      357.53      336.90     10.38 o 
  -7   2   9        1.86        8.00      3.22 o 
  -6   2   9        2.69        2.61      2.72 o 
  -5   2   9       30.51       31.77      3.20 o 
  -4   2   9       17.21       21.64      3.17 o 
  -3   2   9       10.07        2.58      2.76 o 
  -2   2   9       21.52        9.30      3.24 o 
  -1   2   9       53.32       48.82      5.18 o 
   0   2   9       22.86       33.67      4.12 o 
   1   2   9      123.54      107.76      5.89 o 
   2   2   9      209.28      225.17      9.49 o 
   3   2   9       14.85        8.80      3.30 o 
   4   2   9       20.41       22.59      5.42 o 
   5   2   9       28.87       25.70      5.22 o 
   6   2   9        0.25       -6.28      4.83 o 
   7   2   9        5.39       -5.26      6.28 o 
   8   2   9        5.96        0.30      6.70 o 
   9   2   9        4.87       -2.14      9.05 o 
  10   2   9        0.05       -6.43      9.37 o 
  11   2   9        0.19        6.58     10.10 o 
  12   2   9        0.01       -9.61     10.49 o 
 -19   3   9        0.06        2.80      7.68 o 
 -18   3   9        5.23       -0.39      6.94 o 
 -17   3   9        0.62        3.53      7.80 o 
 -16   3   9        0.29       -4.87      5.88 o 
 -15   3   9       14.34       10.09      6.20 o 
 -14   3   9       40.64       27.48      6.77 o 
 -13   3   9       45.36       59.67      7.38 o 
 -12   3   9        9.89       15.45      5.62 o 
 -11   3   9      101.57      127.59      8.92 o 
 -10   3   9       18.43       17.27      5.55 o 
  -9   3   9        3.18        7.29      4.62 o 
  -8   3   9       29.47       31.77      4.70 o 
  -7   3   9       22.40       31.95      4.48 o 
  -6   3   9       11.57       14.13      4.72 o 
  -5   3   9       65.30       69.63      5.35 o 
  -4   3   9       49.59       60.84      4.75 o 
  -3   3   9      148.26      156.76      6.56 o 
  -2   3   9      178.43      153.88     10.66 o 
  -1   3   9      104.59      103.77      6.72 o 
   0   3   9       92.68       87.67     18.55 o 
   1   3   9      110.85      129.71     21.91 o 
   2   3   9      104.48      107.12     13.48 o 
   3   3   9       12.32        6.11      7.17 o 
   4   3   9        5.09       -6.43      6.10 o 
   5   3   9        4.37       -4.18      6.46 o 
   6   3   9        0.14       -7.90      7.46 o 
   7   3   9        0.79       -2.82      5.14 o 
   8   3   9        0.11      -10.76      5.38 o 
   9   3   9        0.18       -4.84     10.84 o 
  10   3   9        0.41        1.73      7.52 o 
 -16   4   9       16.61       17.99      7.14 o 
 -15   4   9        2.61        1.35      6.24 o 
 -14   4   9        0.03        5.02      5.70 o 
 -13   4   9        3.09       -0.67      5.30 o 
 -12   4   9        0.16       -2.47      4.75 o 
 -11   4   9        4.44       -1.41      4.91 o 
 -10   4   9       87.04       88.60      7.45 o 
  -9   4   9        4.44        6.41      3.97 o 
  -8   4   9        7.37        7.63      4.02 o 
  -7   4   9        0.14       -2.77      5.20 o 
  -6   4   9       35.69       28.36      4.90 o 
  -5   4   9       22.23       23.36      5.31 o 
  -4   4   9       36.51       45.26      5.69 o 
  -3   4   9       29.93       38.33      5.73 o 
  -2   4   9       18.18       14.59     13.51 o 
  -1   4   9       69.79       81.31     10.24 o 
   0   4   9        6.51        6.84      7.65 o 
   1   4   9       10.19       16.52      8.29 o 
   2   4   9        1.60       -0.10      7.77 o 
   3   4   9        7.85        1.82      7.98 o 
   4   4   9       25.12       23.51     11.09 o 
   5   4   9       10.04        9.74      9.58 o 
   6   4   9        0.01      -12.29      8.83 o 
   7   4   9        0.39      -12.33      9.56 o 
 -11   5   9        1.90        4.07      6.50 o 
 -10   5   9        0.09       -3.62      4.57 o 
  -9   5   9        0.02        1.11      4.34 o 
  -8   5   9        4.30        4.71      4.78 o 
  -7   5   9        7.39        2.03      4.83 o 
  -6   5   9        1.38       -0.91      6.40 o 
  -5   5   9       19.06       11.96      5.15 o 
  -4   5   9        7.89        6.55      4.76 o 
  -3   5   9       18.90        2.98      4.59 o 
  -2   5   9       19.34       23.14      7.80 o 
  -1   5   9        5.90        1.53      7.49 o 
   0   5   9        2.00        6.02      7.87 o 
   1   5   9        2.46       18.60      8.72 o 
   2   5   9       17.05       14.00      9.42 o 
 -22   0  10        0.12        7.23      8.58 o 
 -21   0  10        1.79       -9.25      8.43 o 
 -20   0  10       50.50       30.74      8.80 o 
 -19   0  10      130.61      147.17     12.25 o 
 -18   0  10        0.93        0.98      7.35 o 
 -17   0  10      304.74      281.37     20.98 o 
 -16   0  10        0.03        2.24      8.11 o 
 -15   0  10       71.55       69.58      8.23 o 
 -14   0  10      152.12      156.66      9.10 o 
 -13   0  10       11.22       18.55      4.98 o 
 -12   0  10      298.51      266.15     14.47 o 
 -11   0  10      552.22      553.55     21.28 o 
 -10   0  10       59.98       78.82      7.98 o 
  -9   0  10     1723.45     1592.82     35.80 o 
  -8   0  10       48.76       76.99      7.10 o 
  -7   0  10      167.24      168.81      9.36 o 
  -6   0  10       66.39       62.39      5.29 o 
  -5   0  10      120.37      149.63      6.54 o 
  -4   0  10      469.19      439.23     10.50 o 
  -3   0  10      545.39      477.00     12.48 o 
  -2   0  10       73.63       84.13      5.78 o 
  -1   0  10       34.73       24.94      4.18 o 
   0   0  10        4.07       -0.31      3.07 o 
   1   0  10       67.36       73.01      6.33 o 
   2   0  10      211.97      199.98     14.05 o 
   3   0  10      250.80      219.62     12.91 o 
   4   0  10      196.15      209.80     34.78 o 
   5   0  10        1.71       18.87      8.81 o 
   6   0  10       15.84       21.93      9.06 o 
   7   0  10       12.34       -2.80     13.19 o 
   8   0  10       20.90        2.78      8.72 o 
   9   0  10        8.60      -17.54      8.77 o 
  10   0  10        0.48        2.50      9.35 o 
  11   0  10       18.99       12.74      9.50 o 
  12   0  10        1.85        8.08     15.64 o 
 -22   1  10        0.47        2.07      8.60 o 
 -21   1  10        4.16       14.60      6.40 o 
 -20   1  10       19.79       19.88      6.32 o 
 -19   1  10        0.16        1.93      6.01 o 
 -18   1  10        0.13        7.74      5.32 o 
 -17   1  10       17.23       20.42      5.75 o 
 -16   1  10       57.80       78.02      6.38 o 
 -15   1  10       72.60       74.44      5.67 o 
 -14   1  10        5.52        1.75      3.91 o 
 -13   1  10      323.00      279.54      8.68 o 
 -12   1  10        0.01       -3.45      3.13 o 
 -11   1  10       55.57       67.17      5.46 o 
 -10   1  10      107.00      100.38      6.04 o 
  -9   1  10       39.14       52.69      4.53 o 
  -8   1  10       21.33       24.25      3.18 o 
  -7   1  10        1.32       -3.19      2.51 o 
  -6   1  10      138.61      158.80      5.78 o 
  -5   1  10      295.38      290.66      6.63 o 
  -4   1  10        3.94        0.69      2.67 o 
  -3   1  10      145.67      150.26      4.74 o 
  -2   1  10       13.20       24.80      3.09 o 
  -1   1  10      103.54       98.11      5.13 o 
   0   1  10      154.73      176.38      8.11 o 
   1   1  10        0.39        0.86      3.43 o 
   2   1  10      128.36      124.49      7.12 o 
   3   1  10       19.02       13.48      4.17 o 
   4   1  10        0.40        5.35      4.75 o 
   5   1  10        5.28        4.77      5.28 o 
   6   1  10       17.27        2.56      6.85 o 
   7   1  10        0.63        0.10      7.12 o 
   8   1  10        1.58       -6.21      6.97 o 
   9   1  10        0.00       -1.92      7.71 o 
  10   1  10        2.55       12.22      8.22 o 
  11   1  10        3.68       -3.71      8.52 o 
  12   1  10        0.98       -3.36      9.01 o 
 -21   2  10        2.46        0.49      7.64 o 
 -20   2  10        0.65       11.26      7.19 o 
 -19   2  10        0.24        4.63      6.88 o 
 -18   2  10        0.39        0.82      5.53 o 
 -17   2  10       17.42       21.13      5.74 o 
 -16   2  10       17.44        7.20      5.94 o 
 -15   2  10        0.50       -2.33      4.99 o 
 -14   2  10       24.41       45.60      6.28 o 
 -13   2  10        1.22        1.52      6.51 o 
 -12   2  10       62.12       69.29      6.05 o 
 -11   2  10        0.05        2.98      3.98 o 
 -10   2  10      230.91      209.30      7.83 o 
  -9   2  10       68.10       84.98      6.50 o 
  -8   2  10       17.45       32.31      4.87 o 
  -7   2  10        0.60       -0.66      3.57 o 
  -6   2  10        7.31        9.55      3.82 o 
  -5   2  10        2.80        4.04      3.05 o 
  -4   2  10       32.19       31.93      4.20 o 
  -3   2  10        3.91        1.32      3.24 o 
  -2   2  10        8.83        7.93      4.14 o 
  -1   2  10       49.28       53.92      5.93 o 
   0   2  10        0.13        1.19      3.18 o 
   1   2  10       25.04       23.85      4.10 o 
   2   2  10        1.72        8.04      4.44 o 
   3   2  10        0.00       -8.27      4.14 o 
   4   2  10        2.06        0.06      5.80 o 
   5   2  10        0.22       -3.49      4.99 o 
   6   2  10        0.56        4.51      6.64 o 
   7   2  10        0.22       -9.66      6.45 o 
   8   2  10        8.43       16.03      9.33 o 
   9   2  10       26.87       20.94     10.49 o 
  10   2  10        6.48        6.71     10.37 o 
  11   2  10        0.00       -2.32     10.76 o 
 -19   3  10       12.19        2.35      7.89 o 
 -18   3  10       11.46        8.04      9.96 o 
 -17   3  10        1.86       -7.18      6.19 o 
 -16   3  10        0.69        0.37      6.14 o 
 -15   3  10       14.92       21.60      6.72 o 
 -14   3  10        3.29        1.32      5.78 o 
 -13   3  10       37.45       37.07      6.95 o 
 -12   3  10        0.21        8.53      5.65 o 
 -11   3  10        0.54        1.59      5.15 o 
 -10   3  10        1.27        3.22      4.98 o 
  -9   3  10       60.31       78.88      7.90 o 
  -8   3  10       22.87       25.19      4.75 o 
  -7   3  10       30.65       40.03      6.28 o 
  -6   3  10       11.93       16.37      5.39 o 
  -5   3  10       16.23       10.01      3.97 o 
  -4   3  10        1.98       -1.61      4.13 o 
  -3   3  10       11.23       14.57      4.73 o 
  -2   3  10       16.18        2.78      4.44 o 
  -1   3  10      144.21      130.93      8.10 o 
   0   3  10      232.72      223.23     19.42 o 
   1   3  10       51.58       65.67      8.62 o 
   2   3  10        0.15       -4.88      4.27 o 
   3   3  10        0.03       -0.35      6.28 o 
   4   3  10        0.85        5.91      4.81 o 
   5   3  10        0.57       -4.80      8.21 o 
   6   3  10        0.01       -2.82      5.09 o 
   7   3  10        2.66       -0.83      5.64 o 
   8   3  10        2.70        4.49      7.07 o 
   9   3  10        6.77       15.22      7.81 o 
 -16   4  10        0.05       -7.11      6.24 o 
 -15   4  10        4.03        0.32      5.95 o 
 -14   4  10        1.26       -0.22      5.67 o 
 -13   4  10       15.43       12.19      5.87 o 
 -12   4  10       84.03       71.40      8.21 o 
 -11   4  10       20.91       16.66      5.49 o 
 -10   4  10        9.67        6.65      4.81 o 
  -9   4  10        1.36        3.21      4.29 o 
  -8   4  10        0.01        1.26      6.06 o 
  -7   4  10       19.93       22.28      4.54 o 
  -6   4  10        1.21       -2.67      4.72 o 
  -5   4  10       12.21       -0.64      5.06 o 
  -4   4  10       26.60       26.59      6.43 o 
  -3   4  10       42.64       42.21      9.05 o 
  -2   4  10       41.74       52.71      9.94 o 
  -1   4  10        7.74        8.21     15.44 o 
   0   4  10        0.43        1.46      7.77 o 
   1   4  10        0.93        2.69      8.06 o 
   2   4  10        3.97        3.62      8.71 o 
   3   4  10        1.93       -6.39      8.40 o 
   4   4  10        0.58        1.58      9.04 o 
   5   4  10        0.38       -1.74      9.01 o 
   6   4  10        0.27       -4.86      9.84 o 
 -10   5  10        0.00       -2.90      4.88 o 
  -9   5  10        0.14       -0.41      4.93 o 
  -8   5  10        0.12       -2.25      5.06 o 
  -7   5  10        0.91       -4.14      4.77 o 
  -6   5  10        1.59        3.12      5.06 o 
  -5   5  10        0.22       -7.00      4.53 o 
  -4   5  10       10.30       10.78      5.06 o 
  -3   5  10        5.20       11.29      4.76 o 
  -2   5  10        6.72        9.17      5.46 o 
  -1   5  10        5.68        3.33      8.02 o 
   0   5  10        1.20       -7.92      8.28 o 
 -22   1  11       28.19       38.44      9.94 o 
 -21   1  11        0.02       12.62      6.58 o 
 -20   1  11        0.00        5.99      6.33 o 
 -19   1  11        2.31        5.12      5.98 o 
 -18   1  11       39.36       52.90      6.69 o 
 -17   1  11       44.29       47.40      6.57 o 
 -16   1  11      135.08      173.07      8.40 o 
 -15   1  11       42.53       39.48      8.47 o 
 -14   1  11      227.22      234.18      9.98 o 
 -13   1  11       97.43      114.51     10.19 o 
 -12   1  11        0.84        5.80      4.17 o 
 -11   1  11      118.70      115.96      7.54 o 
 -10   1  11       74.45       74.02      7.13 o 
  -9   1  11       11.69       13.66      3.12 o 
  -8   1  11      131.37      130.97      6.22 o 
  -7   1  11       69.79       73.65      4.58 o 
  -6   1  11        1.15       -3.78      2.60 o 
  -5   1  11       95.53      130.82      5.81 o 
  -4   1  11      336.21      320.31      7.27 o 
  -3   1  11      136.95      157.88      5.50 o 
  -2   1  11       11.02        7.78      3.80 o 
  -1   1  11      230.60      259.88      8.85 o 
   0   1  11       83.17       96.08      6.25 o 
   1   1  11        0.02       -2.37      3.74 o 
   2   1  11       24.96       24.57      7.60 o 
   3   1  11        3.50        7.59      5.21 o 
   4   1  11       37.32       46.36      8.19 o 
   5   1  11       12.82       15.83      7.25 o 
   6   1  11        2.60        7.21      7.32 o 
   7   1  11        0.13       -1.34      7.63 o 
   8   1  11        7.08       -3.68      7.83 o 
   9   1  11        2.30        8.05      8.53 o 
  10   1  11        0.55       -6.17      8.77 o 
  11   1  11        1.93       -7.43      9.08 o 
 -21   2  11        1.55        5.28      9.91 o 
 -20   2  11       14.05        8.42      7.51 o 
 -19   2  11       32.86       30.88     12.09 o 
 -18   2  11        5.24        8.81      7.37 o 
 -17   2  11        2.68       -1.21      5.32 o 
 -16   2  11        6.78        3.27      5.26 o 
 -15   2  11        1.98        2.30      6.58 o 
 -14   2  11      103.44      119.36      8.05 o 
 -13   2  11        0.18        1.97      4.63 o 
 -12   2  11      117.67      131.62      7.78 o 
 -11   2  11        4.89        2.99      4.09 o 
 -10   2  11      110.64      101.11      9.26 o 
  -9   2  11       20.56       26.09      5.09 o 
  -8   2  11       27.55       23.45      4.81 o 
  -7   2  11       66.91       74.71      6.27 o 
  -6   2  11        0.01        5.04      3.58 o 
  -5   2  11       97.65       96.85      6.08 o 
  -4   2  11       32.38       34.45      6.16 o 
  -3   2  11       11.49        4.64      4.14 o 
  -2   2  11        0.53        2.59      4.23 o 
  -1   2  11       34.49       32.70      5.21 o 
   0   2  11      108.47      128.91     13.29 o 
   1   2  11       79.66       92.43      9.08 o 
   2   2  11        2.04        6.07      4.81 o 
   3   2  11        0.39       -1.67      6.09 o 
   4   2  11       22.67       28.41      6.18 o 
   5   2  11        0.76        0.89      6.62 o 
   6   2  11        0.00        2.59      7.41 o 
   7   2  11        0.20        1.88      9.35 o 
   8   2  11       14.92       19.43     10.50 o 
   9   2  11        0.20        7.75     10.42 o 
  10   2  11        0.50        6.29     11.01 o 
 -19   3  11        1.76       10.10      8.51 o 
 -18   3  11       12.71       23.12      7.84 o 
 -17   3  11        0.32        2.61      6.65 o 
 -16   3  11        0.27        7.51      6.82 o 
 -15   3  11        0.04        0.69      6.14 o 
 -14   3  11        3.76        9.82      6.26 o 
 -13   3  11       17.29       19.12      6.41 o 
 -12   3  11       84.62       77.01      8.08 o 
 -11   3  11       10.75       -2.21      5.18 o 
 -10   3  11        1.00        6.46      4.67 o 
  -9   3  11        0.00        1.51      4.46 o 
  -8   3  11        3.77        7.58      5.15 o 
  -7   3  11        2.31        4.40      4.61 o 
  -6   3  11       11.86        6.29      4.80 o 
  -5   3  11        1.80        6.38      4.25 o 
  -4   3  11        4.19        0.29      4.50 o 
  -3   3  11       49.13       47.88      6.25 o 
  -2   3  11       50.58       64.33      7.33 o 
  -1   3  11       71.45       76.67      7.81 o 
   0   3  11       73.66       66.79      6.32 o 
   1   3  11       16.25       12.90      4.92 o 
   2   3  11        9.94        8.95     10.69 o 
   3   3  11        7.70        8.86      5.11 o 
   4   3  11        0.23        0.87      5.26 o 
   5   3  11        0.80       -3.33      5.28 o 
   6   3  11        0.44       -9.89      6.85 o 
   7   3  11        3.03       -2.49      6.96 o 
   8   3  11        0.92      -10.15      8.28 o 
 -16   4  11        5.46        9.63      6.72 o 
 -15   4  11        2.47       -0.64      6.10 o 
 -14   4  11        7.29        5.08      5.84 o 
 -13   4  11       29.23       15.16      6.38 o 
 -12   4  11        4.25        2.84      5.50 o 
 -11   4  11        8.45        5.72      5.43 o 
 -10   4  11       23.63       22.66      5.23 o 
  -9   4  11        5.25        7.02      4.50 o 
  -8   4  11        3.24        4.08      4.43 o 
  -7   4  11        8.13       10.98      4.54 o 
  -6   4  11        1.03       -0.36      4.71 o 
  -5   4  11       20.16       10.56      5.17 o 
  -4   4  11       11.93       22.28      6.76 o 
  -3   4  11        6.52        0.50      7.78 o 
  -2   4  11        6.75       10.82      8.36 o 
  -1   4  11        0.80       -4.88      8.10 o 
   0   4  11        0.38        8.71      8.55 o 
   1   4  11        6.24        2.23      9.07 o 
   2   4  11        7.80        1.14      8.43 o 
   3   4  11        1.40        5.02     14.45 o 
   4   4  11        2.49        2.64      9.82 o 
   5   4  11        6.14       10.27     10.74 o 
  -8   5  11        3.62        5.67      5.42 o 
  -7   5  11        0.47       -0.18      5.11 o 
  -6   5  11        0.38       -2.46      4.94 o 
  -5   5  11        4.11        3.15      5.42 o 
  -4   5  11       16.09       11.83      5.88 o 
  -3   5  11       13.40        9.40      5.20 o 
 -22   0  12        4.63       14.81     11.11 o 
 -21   0  12      113.52      136.98     12.87 o 
 -20   0  12        0.01       12.90     10.37 o 
 -19   0  12        8.09       -7.40      7.90 o 
 -18   0  12        0.52        1.58      9.95 o 
 -17   0  12       93.84       89.88     12.85 o 
 -16   0  12        0.87      -11.54      7.90 o 
 -15   0  12        4.16       -1.92      6.61 o 
 -14   0  12      168.64      163.21     11.47 o 
 -13   0  12      427.37      334.20     22.77 o 
 -12   0  12      186.09      219.30     12.43 o 
 -11   0  12        5.92        0.48      5.25 o 
 -10   0  12       66.93       71.95     10.32 o 
  -9   0  12        1.52       10.68      5.45 o 
  -8   0  12       37.08       41.51      6.62 o 
  -7   0  12       12.10       11.72      4.40 o 
  -6   0  12        2.84       -3.25      3.80 o 
  -5   0  12       23.49       22.04      4.12 o 
  -4   0  12      253.42      204.91      9.64 o 
  -3   0  12      721.36      785.96     21.13 o 
  -2   0  12      287.22      383.22     24.82 o 
  -1   0  12      263.79      276.24     14.68 o 
   0   0  12       96.22      104.16     20.77 o 
   1   0  12       53.19       48.47      9.91 o 
   2   0  12       85.87      110.91     12.13 o 
   3   0  12      142.95      172.46     25.05 o 
   4   0  12       24.22       22.98      9.12 o 
   5   0  12       11.46        3.54      8.66 o 
   6   0  12        3.71        2.62      9.04 o 
   7   0  12        1.19      -11.83      8.91 o 
   8   0  12        0.53      -16.04      8.92 o 
   9   0  12        0.02      -15.17     14.24 o 
  10   0  12        4.80       16.58     16.67 o 
 -22   1  12        0.71        7.45      6.75 o 
 -21   1  12        2.88        4.63      6.11 o 
 -20   1  12        0.24        4.20      6.44 o 
 -19   1  12       17.98       23.17      6.77 o 
 -18   1  12       15.82       13.39      5.72 o 
 -17   1  12        7.50        6.99      5.57 o 
 -16   1  12       39.35       37.34      6.31 o 
 -15   1  12      151.25      148.19      8.83 o 
 -14   1  12      121.27      146.74      9.30 o 
 -13   1  12       38.27       43.73      6.38 o 
 -12   1  12       18.42        9.67      5.41 o 
 -11   1  12       36.95       32.19      6.64 o 
 -10   1  12       21.64       12.94      4.72 o 
  -9   1  12      155.81      151.68      6.98 o 
  -8   1  12       50.20       79.57      5.47 o 
  -7   1  12        7.88        7.71      3.64 o 
  -6   1  12       33.25       34.53      3.92 o 
  -5   1  12        9.10        7.37      3.30 o 
  -4   1  12        5.51       -2.30      3.42 o 
  -3   1  12        4.91        3.79      3.30 o 
  -2   1  12        0.01       -2.21      3.86 o 
  -1   1  12        0.67        1.32      3.91 o 
   0   1  12       24.30       19.22      4.65 o 
   1   1  12        5.57       11.93      6.27 o 
   2   1  12        0.27        0.98      5.31 o 
   3   1  12       52.17       76.53      9.41 o 
   4   1  12        1.25       -0.60      7.04 o 
   5   1  12        4.44       -6.82      7.82 o 
   6   1  12        1.70       -8.32      7.32 o 
   7   1  12        0.31        3.25      8.11 o 
   8   1  12        2.19       -4.81      8.38 o 
   9   1  12        2.72        2.01      9.01 o 
  10   1  12        0.12      -11.55      9.06 o 
 -21   2  12        4.57       16.70      9.65 o 
 -20   2  12        6.47       22.99      9.66 o 
 -19   2  12        2.39        6.97      7.06 o 
 -18   2  12        0.57        1.73      5.78 o 
 -17   2  12        0.09       -2.70      6.02 o 
 -16   2  12        0.09        0.51      5.27 o 
 -15   2  12        1.11       -0.20      5.32 o 
 -14   2  12       18.54       24.57      5.71 o 
 -13   2  12       23.76       20.63      5.40 o 
 -12   2  12        2.76       -6.43      4.41 o 
 -11   2  12       23.45       13.75      7.49 o 
 -10   2  12       96.42       92.75     10.63 o 
  -9   2  12       53.58       58.41      6.38 o 
  -8   2  12        1.83        1.11      4.39 o 
  -7   2  12       23.75       20.38      7.19 o 
  -6   2  12        0.01       -1.07      4.09 o 
  -5   2  12        6.76        6.33      4.01 o 
  -4   2  12        6.61        9.32      4.60 o 
  -3   2  12       50.69       45.34      5.85 o 
  -2   2  12      175.82      186.98      9.38 o 
  -1   2  12      273.85      270.49     11.61 o 
   0   2  12      246.53      267.60     10.94 o 
   1   2  12      101.35      116.80     10.27 o 
   2   2  12       16.59       20.97      6.13 o 
   3   2  12        2.19        5.68      6.62 o 
   4   2  12        1.64        2.75      7.11 o 
   5   2  12        0.01       13.53     19.56 o 
   6   2  12        2.43       18.54     10.42 o 
   7   2  12        1.28       -4.02     16.09 o 
   8   2  12        6.70       16.28     10.98 o 
   9   2  12        2.44        4.30     11.18 o 
 -18   3  12        0.18        6.50      7.68 o 
 -17   3  12        8.03       10.19      7.65 o 
 -16   3  12        3.99        5.26      7.01 o 
 -15   3  12        1.57        5.05      6.63 o 
 -14   3  12        0.62        3.51      6.04 o 
 -13   3  12       16.31        3.70      6.09 o 
 -12   3  12       43.46       38.12      8.65 o 
 -11   3  12        6.18       13.93      6.13 o 
 -10   3  12       46.99       52.20      7.03 o 
  -9   3  12      105.68      117.00      9.31 o 
  -8   3  12        8.52        9.80      5.47 o 
  -7   3  12        6.00        8.69      5.26 o 
  -6   3  12        6.07       -1.80      4.59 o 
  -5   3  12        6.02        0.04      4.44 o 
  -4   3  12        1.59       -5.39      4.65 o 
  -3   3  12       10.70        3.54      5.14 o 
  -2   3  12       12.31       20.94      5.82 o 
  -1   3  12        0.00        1.84      4.99 o 
   0   3  12        5.65        1.31      5.03 o 
   1   3  12       34.38       35.10      5.96 o 
   2   3  12       22.26       24.91      5.90 o 
   3   3  12        0.01        0.18      5.29 o 
   4   3  12        0.00        0.82      5.37 o 
   5   3  12        0.07       -2.44      6.61 o 
   6   3  12        1.31       -0.89      7.14 o 
   7   3  12        0.11       -6.55      8.63 o 
 -15   4  12        6.44        8.40      6.76 o 
 -14   4  12       11.61       10.85      6.27 o 
 -13   4  12       16.96       17.70      6.35 o 
 -12   4  12        5.34       -0.22      5.80 o 
 -11   4  12        2.35        6.92      5.68 o 
 -10   4  12        2.30       -0.90      4.65 o 
  -9   4  12        0.61        2.96      4.75 o 
  -8   4  12        0.00        1.63      4.54 o 
  -7   4  12        1.16       -4.48      4.36 o 
  -6   4  12        1.22       -0.68      5.06 o 
  -5   4  12        1.38       -0.45      4.47 o 
  -4   4  12        1.06        6.80      6.71 o 
  -3   4  12        8.66        2.10      8.26 o 
  -2   4  12       13.15       11.74      8.90 o 
  -1   4  12        2.27       -6.06      8.36 o 
   0   4  12        8.54       -0.40      8.91 o 
   1   4  12       11.64       16.87      9.54 o 
   2   4  12        3.77       -0.43     16.02 o 
   3   4  12        0.87       -4.62     18.51 o 
 -21   1  13        0.06        0.84      9.18 o 
 -20   1  13       30.26       39.81      7.57 o 
 -19   1  13        6.32        5.87      6.53 o 
 -18   1  13        2.58       -0.74      5.54 o 
 -17   1  13       27.53       19.11      5.82 o 
 -16   1  13       36.14       35.22      6.31 o 
 -15   1  13       17.24       13.21      7.29 o 
 -14   1  13       30.35       39.55      6.09 o 
 -13   1  13      125.99      116.21     12.90 o 
 -12   1  13      132.66      130.88     11.44 o 
 -11   1  13        1.15        2.27      5.35 o 
 -10   1  13      161.75      179.10      8.75 o 
  -9   1  13       86.04      123.81      6.88 o 
  -8   1  13       21.10       19.78      4.40 o 
  -7   1  13      115.41      147.01      7.09 o 
  -6   1  13       10.86        5.14      3.61 o 
  -5   1  13       37.98       50.84      4.77 o 
  -4   1  13        4.26        7.99      4.02 o 
  -3   1  13       26.23       34.77      5.19 o 
  -2   1  13        9.88       15.35      4.98 o 
  -1   1  13        3.19        7.25      6.81 o 
   0   1  13      102.70      120.18     14.44 o 
   1   1  13        1.05       -3.64      6.77 o 
   2   1  13       22.54       28.09      7.82 o 
   3   1  13       11.81        3.92      8.13 o 
   4   1  13       17.93       16.34      7.97 o 
   5   1  13        1.90       -6.63      9.20 o 
   6   1  13        0.00       -0.71      8.13 o 
   7   1  13        1.24       -4.70      8.28 o 
   8   1  13        1.72       -4.61      8.59 o 
   9   1  13        0.07       -2.08     11.67 o 
 -20   2  13        0.38        5.13      8.96 o 
 -19   2  13        3.32        2.69      6.86 o 
 -18   2  13        4.12        2.45      5.91 o 
 -17   2  13        2.54        6.49      5.59 o 
 -16   2  13       14.39       19.31      5.86 o 
 -15   2  13        3.98        4.41      5.39 o 
 -14   2  13       89.69       91.31      6.34 o 
 -13   2  13       28.85       31.29      5.66 o 
 -12   2  13       10.14        4.36      5.17 o 
 -11   2  13       10.73        1.36      6.39 o 
 -10   2  13        9.98       10.54      5.46 o 
  -9   2  13       33.59       31.97      7.52 o 
  -8   2  13       39.91       43.19      6.05 o 
  -7   2  13       20.21       16.73      5.21 o 
  -6   2  13       22.54       20.64      4.96 o 
  -5   2  13       23.94       26.43      6.07 o 
  -4   2  13        3.18       -4.80      5.03 o 
  -3   2  13        3.17        6.16      5.45 o 
  -2   2  13       82.69       71.96      7.43 o 
  -1   2  13       57.73       69.82      7.28 o 
   0   2  13       23.03       26.72      7.15 o 
   1   2  13       12.01       15.53      6.08 o 
   2   2  13        5.70       19.12      7.58 o 
   3   2  13        0.15       12.33      9.36 o 
   4   2  13       27.62       17.51     10.04 o 
   5   2  13        1.96       -4.05      9.48 o 
   6   2  13        0.11       -6.89     10.18 o 
   7   2  13        1.03       -0.80     10.77 o 
 -18   3  13        1.19       -9.21      7.65 o 
 -17   3  13        1.02        0.01      7.35 o 
 -16   3  13        1.47       10.73      7.16 o 
 -15   3  13        0.43        8.81      6.95 o 
 -14   3  13        0.98        1.44      6.37 o 
 -13   3  13        0.25        0.08      6.18 o 
 -12   3  13        9.66       12.19      6.29 o 
 -11   3  13       71.77       75.59     10.42 o 
 -10   3  13       32.85       38.01      9.01 o 
  -9   3  13        6.41       12.94      6.02 o 
  -8   3  13        8.75        8.87      8.09 o 
  -7   3  13        0.00        0.73      5.44 o 
  -6   3  13        2.38        1.79      4.87 o 
  -5   3  13       13.17        7.71      6.03 o 
  -4   3  13       32.98       30.89      6.32 o 
  -3   3  13       22.97       15.82      5.76 o 
  -2   3  13       53.74       42.92      6.76 o 
  -1   3  13       33.76       25.18      8.82 o 
   0   3  13       16.62       10.91      5.64 o 
   1   3  13       31.59       21.80      6.00 o 
   2   3  13       18.00       17.15      6.03 o 
   3   3  13        0.79        2.05      5.59 o 
   4   3  13        2.00        4.20      9.53 o 
   5   3  13        0.65       -4.83      7.04 o 
 -14   4  13        0.72       -5.01      6.28 o 
 -13   4  13        0.86       -7.81      5.94 o 
 -12   4  13        0.07        2.31      5.78 o 
 -11   4  13        3.38        4.52      5.69 o 
 -10   4  13        4.54        7.51      5.19 o 
  -9   4  13        0.38       -9.23      4.61 o 
  -8   4  13        2.73        4.62      5.00 o 
  -7   4  13        7.29        7.13      4.85 o 
  -6   4  13       13.39       18.65      6.40 o 
  -5   4  13        3.33        6.08      5.14 o 
  -4   4  13        0.00        8.91      7.11 o 
  -3   4  13        0.22       -2.28      8.83 o 
  -2   4  13        0.59        8.89      9.17 o 
  -1   4  13        0.01       -1.40      9.22 o 
   0   4  13        2.26      -12.56      8.74 o 
   1   4  13       11.28        1.16      9.81 o 
 -21   0  14       11.20       43.50     13.10 o 
 -20   0  14        1.31       -4.88     16.02 o 
 -19   0  14       28.10       14.05     18.95 o 
 -18   0  14        0.36        9.75     18.39 o 
 -17   0  14       55.31       47.32     12.33 o 
 -16   0  14       10.60       18.06     10.80 o 
 -15   0  14       48.79       39.65     10.57 o 
 -14   0  14       22.72       14.02      7.35 o 
 -13   0  14       66.50       54.93      9.02 o 
 -12   0  14      252.58      250.52     13.60 o 
 -11   0  14      125.39      205.39     12.93 o 
 -10   0  14        1.78       -1.37      6.46 o 
  -9   0  14      151.44      172.56     12.49 o 
  -8   0  14      131.82      166.50     11.39 o 
  -7   0  14       26.08       33.64      7.56 o 
  -6   0  14        6.84        5.61      7.79 o 
  -5   0  14      266.18      282.54     21.59 o 
  -4   0  14       35.65       13.81     11.81 o 
  -3   0  14       31.86       52.66     10.85 o 
  -2   0  14       60.32       67.88     12.07 o 
  -1   0  14       35.91       34.51     27.94 o 
   0   0  14        2.65       -6.19     14.31 o 
   1   0  14        0.01       -0.09      9.06 o 
   2   0  14       29.94       24.83     10.07 o 
   3   0  14       25.89       28.96     10.74 o 
   4   0  14        6.11        5.68      9.66 o 
   5   0  14        0.13      -10.31     12.70 o 
   6   0  14        0.01       -5.51      9.84 o 
   7   0  14        1.24       -8.86      9.53 o 
   8   0  14        4.49      -11.39     15.79 o 
 -21   1  14        2.89        4.64      7.00 o 
 -20   1  14        9.16        7.87      6.97 o 
 -19   1  14        0.16        4.95      6.78 o 
 -18   1  14        0.70       -7.32      5.70 o 
 -17   1  14        0.11       -0.65      6.39 o 
 -16   1  14        1.20        3.59      5.56 o 
 -15   1  14        0.11       -6.95      5.02 o 
 -14   1  14        0.00       -7.86      5.90 o 
 -13   1  14       21.18       31.11     10.35 o 
 -12   1  14       13.63       19.76      6.52 o 
 -11   1  14        9.83       15.02      6.15 o 
 -10   1  14        0.88        1.87      5.45 o 
  -9   1  14       29.79       36.25      5.33 o 
  -8   1  14        1.82        9.94      4.45 o 
  -7   1  14        0.83        4.02      4.25 o 
  -6   1  14        0.96       -1.09      3.82 o 
  -5   1  14       13.35       21.08      4.51 o 
  -4   1  14       15.62       13.85      4.84 o 
  -3   1  14       74.37       83.03     12.85 o 
  -2   1  14        1.41        7.29     10.00 o 
  -1   1  14       47.58       46.51      8.71 o 
   0   1  14       19.53       27.10      8.37 o 
   1   1  14        3.52        6.95      7.30 o 
   2   1  14        3.10        5.07      7.61 o 
   3   1  14        0.15       -1.27     10.17 o 
   4   1  14        6.29        1.60      8.02 o 
   5   1  14        8.76       -2.18     11.45 o 
   6   1  14        0.88      -16.15      8.43 o 
   7   1  14        0.08      -13.68      8.98 o 
 -20   2  14        0.51       -3.51      7.31 o 
 -19   2  14        0.29       -7.86      6.75 o 
 -18   2  14        0.95        3.65      5.94 o 
 -17   2  14       12.14       10.24      5.85 o 
 -16   2  14        6.19        5.43      5.58 o 
 -15   2  14        0.06       -4.60      4.55 o 
 -14   2  14        0.27        7.23      5.43 o 
 -13   2  14        1.76        1.54      5.37 o 
 -12   2  14        0.40        3.75      8.62 o 
 -11   2  14       21.30       25.01      7.46 o 
 -10   2  14       76.53       89.35      7.90 o 
  -9   2  14       16.31       18.53      6.02 o 
  -8   2  14       12.01        3.24      5.32 o 
  -7   2  14        0.03       -1.35      5.15 o 
  -6   2  14        2.72        3.91      4.82 o 
  -5   2  14        5.75        5.75      5.45 o 
  -4   2  14       11.89        7.65      5.88 o 
  -3   2  14        4.02        1.26      5.71 o 
  -2   2  14        0.47       -6.29      5.47 o 
  -1   2  14        0.09       -5.02      5.58 o 
   0   2  14        4.63       -1.15      8.27 o 
   1   2  14       10.97        2.91      8.98 o 
   2   2  14        1.80       -7.17      9.44 o 
   3   2  14        0.04       -2.28      9.85 o 
   4   2  14        2.39        2.26     21.78 o 
   5   2  14        2.61       -6.34     18.57 o 
   6   2  14        0.38      -16.95     10.56 o 
 -17   3  14        0.06        3.67      7.49 o 
 -16   3  14       10.40        4.86      7.68 o 
 -15   3  14        4.64        4.83      7.20 o 
 -14   3  14        5.71       -1.69      6.78 o 
 -13   3  14        0.84        8.91      6.73 o 
 -12   3  14        3.42       11.18      6.59 o 
 -11   3  14        9.88       -0.14      5.38 o 
 -10   3  14       18.56       19.33      6.72 o 
  -9   3  14        0.65        5.85      6.22 o 
  -8   3  14        3.28        5.41      6.10 o 
  -7   3  14        2.43        9.27      6.01 o 
  -6   3  14        0.09       -2.37      5.14 o 
  -5   3  14        9.15        8.47      5.39 o 
  -4   3  14        4.84        9.56      5.95 o 
  -3   3  14        0.00        0.64      5.28 o 
  -2   3  14       13.69      118.50     18.91 o 
  -1   3  14       42.12       29.81      6.45 o 
   0   3  14       18.93       17.71      6.17 o 
   1   3  14        2.84        7.50      6.31 o 
   2   3  14        0.20        6.65      7.10 o 
   3   3  14        1.21        3.74      7.25 o 
 -13   4  14        6.20        2.53      6.90 o 
 -12   4  14       14.10        9.53      6.71 o 
 -11   4  14        4.43        0.06      5.43 o 
 -10   4  14        1.22       11.43      5.60 o 
  -9   4  14        0.48        0.52      5.14 o 
  -8   4  14        0.12       -3.00      4.98 o 
  -7   4  14        8.51       11.99      6.09 o 
  -6   4  14        5.34       -1.98      5.96 o 
  -5   4  14        0.00        5.06      5.24 o 
  -4   4  14        3.25        1.29      5.04 o 
  -3   4  14        1.55        2.88      9.43 o 
  -2   4  14        1.27       11.68      9.95 o 
  -1   4  14        2.93        3.70      9.69 o 
 -20   1  15        0.05        5.92      7.38 o 
 -19   1  15        2.20        7.05      7.13 o 
 -18   1  15        0.74       -0.26      7.91 o 
 -17   1  15        1.49       -5.02      6.59 o 
 -16   1  15        7.17       25.68      7.56 o 
 -15   1  15       10.64        3.01      5.69 o 
 -14   1  15      110.32      101.16      9.26 o 
 -13   1  15       57.61       75.57     12.06 o 
 -12   1  15        4.43        5.75      6.19 o 
 -11   1  15       29.02       25.24      6.87 o 
 -10   1  15        0.00       -0.75      6.36 o 
  -9   1  15        0.88       -4.24      4.90 o 
  -8   1  15       18.47       18.70      5.58 o 
  -7   1  15       40.90       41.58      7.00 o 
  -6   1  15        1.75        2.57      4.71 o 
  -5   1  15       16.32       24.81      6.07 o 
  -4   1  15       81.49       73.91      8.19 o 
  -3   1  15        3.37        7.23      8.39 o 
  -2   1  15        3.78       -4.06      7.45 o 
  -1   1  15       22.38       26.11     18.44 o 
   0   1  15       17.86       24.84     12.44 o 
   1   1  15        0.23       -3.37      7.83 o 
   2   1  15        4.35       11.71      8.18 o 
   3   1  15        0.33        9.26      8.50 o 
   4   1  15        1.37       -7.32      8.36 o 
   5   1  15        0.93        0.56     11.28 o 
   6   1  15        0.20        3.21     13.37 o 
 -19   2  15        6.17        0.58      8.77 o 
 -18   2  15        0.27        7.70      6.02 o 
 -17   2  15        5.09       -3.00      5.70 o 
 -16   2  15        1.90       -0.36      4.67 o 
 -15   2  15        8.17       -2.41      5.71 o 
 -14   2  15        0.06       -2.29      5.26 o 
 -13   2  15        2.14       -4.20      7.43 o 
 -12   2  15        3.83        8.67      7.53 o 
 -11   2  15        4.01        7.25      8.43 o 
 -10   2  15       96.04       94.35      8.55 o 
  -9   2  15       16.88       16.64      6.32 o 
  -8   2  15       25.27       22.48      6.20 o 
  -7   2  15        0.81       -0.41      6.01 o 
  -6   2  15        1.32       -4.90      5.00 o 
  -5   2  15        2.36        8.28      5.29 o 
  -4   2  15        1.05       -2.66      5.99 o 
  -3   2  15       14.63        7.72      9.15 o 
  -2   2  15       11.90       17.09      7.81 o 
  -1   2  15        1.27       11.70      7.73 o 
   0   2  15        9.10       18.49     11.01 o 
   1   2  15        0.69        5.41     15.82 o 
   2   2  15        0.22       -3.95     10.06 o 
   3   2  15        0.00       -0.79     10.81 o 
   4   2  15        0.19       -8.22     10.80 o 
 -16   3  15        0.87        4.93      7.92 o 
 -15   3  15        0.05       -2.04      7.28 o 
 -14   3  15        0.86        1.29      7.15 o 
 -13   3  15       11.01        9.14      7.22 o 
 -12   3  15       20.61       17.56      7.13 o 
 -11   3  15        1.00       -0.76      6.99 o 
 -10   3  15        0.16        0.65      6.57 o 
  -9   3  15        0.27        5.50      6.42 o 
  -8   3  15        0.67       -4.26      5.97 o 
  -7   3  15        3.75       -0.66      5.99 o 
  -6   3  15       11.27        8.51      5.67 o 
  -5   3  15        1.29        5.12      5.66 o 
  -4   3  15        3.20       -4.71      5.62 o 
  -3   3  15        4.82        4.14      5.83 o 
  -2   3  15       15.50       14.64      6.19 o 
  -1   3  15       22.74       18.86      7.31 o 
   0   3  15       13.09        6.45      6.95 o 
   1   3  15        8.26        0.64      7.36 o 
   2   3  15        4.53       21.66      8.24 o 
 -10   4  15        5.94       12.62      5.78 o 
  -9   4  15        6.15       20.49      5.89 o 
  -8   4  15        0.55        5.13      6.23 o 
  -7   4  15        0.37       -1.38      6.23 o 
  -6   4  15        4.07        5.15      6.19 o 
  -5   4  15        6.80       15.06      6.45 o 
 -20   0  16       17.37       14.83     17.72 o 
 -19   0  16        3.27        8.34     16.77 o 
 -18   0  16       17.91       20.74     17.92 o 
 -17   0  16       25.36       -6.50     16.20 o 
 -16   0  16       61.03       39.76     17.94 o 
 -15   0  16       49.20       34.69     17.37 o 
 -14   0  16      101.60       76.96     20.59 o 
 -13   0  16      236.67      237.38     18.19 o 
 -12   0  16       57.45       77.91     13.28 o 
 -11   0  16       11.16       17.06      9.66 o 
 -10   0  16        6.24        5.80      9.37 o 
  -9   0  16        2.94        6.97     15.49 o 
  -8   0  16        2.79       -2.45      8.95 o 
  -7   0  16       10.24       14.12      9.62 o 
  -6   0  16        1.73        2.49      9.23 o 
  -5   0  16        0.15        4.36     13.95 o 
  -4   0  16       32.95       32.07     15.93 o 
  -3   0  16       32.72       32.03     11.04 o 
  -2   0  16        1.99        8.98      9.64 o 
  -1   0  16       56.15       56.81     31.83 o 
   0   0  16       43.44       59.80     14.30 o 
   1   0  16        1.06       10.13     10.32 o 
   2   0  16        3.14       -3.99     11.63 o 
   3   0  16        3.24       28.17     11.11 o 
   4   0  16        0.22       -3.60     10.37 o 
 -20   1  16        0.27       27.88      9.64 o 
 -19   1  16        4.23        0.43      8.73 o 
 -18   1  16        0.58        4.52      8.72 o 
 -17   1  16        4.51        5.43      7.06 o 
 -16   1  16        0.46        0.13      6.55 o 
 -15   1  16       14.75       11.02      6.78 o 
 -14   1  16        2.81        5.51      6.63 o 
 -13   1  16       14.82        6.43      6.68 o 
 -12   1  16       13.20        5.30      6.40 o 
 -11   1  16       22.81       53.45      8.01 o 
 -10   1  16        0.00        5.20      6.38 o 
  -9   1  16       52.99       47.16      7.45 o 
  -8   1  16        1.57        1.15      5.96 o 
  -7   1  16        5.10       -0.64      6.01 o 
  -6   1  16        2.42        7.12      7.13 o 
  -5   1  16       10.18        0.01      5.83 o 
  -4   1  16       14.30       10.96      7.93 o 
  -3   1  16       23.97       21.40     10.90 o 
  -2   1  16       27.93       21.73      8.97 o 
  -1   1  16       24.26        7.55      8.20 o 
   0   1  16       18.33       15.26      8.46 o 
   1   1  16       10.39       10.22      8.65 o 
   2   1  16        5.89       10.29     11.69 o 
   3   1  16        3.33       -8.78     10.77 o 
   4   1  16        0.37       -1.82     11.86 o 
 -18   2  16        0.01       -5.66      5.82 o 
 -17   2  16        5.88        5.88      5.15 o 
 -16   2  16        6.18        2.27      5.93 o 
 -15   2  16        0.05       -0.19      5.17 o 
 -14   2  16        0.25       -7.34      5.50 o 
 -13   2  16        2.73        3.25      9.07 o 
 -12   2  16        7.55       14.07      8.02 o 
 -11   2  16       10.73       15.38      6.73 o 
 -10   2  16       19.91       21.08      9.74 o 
  -9   2  16        0.46        5.49      6.17 o 
  -8   2  16        0.78        4.24      5.97 o 
  -7   2  16        4.71        4.35      6.22 o 
  -6   2  16        0.22       -7.13      5.32 o 
  -5   2  16        2.26        3.49      5.62 o 
  -4   2  16        7.38       12.75      8.22 o 
  -3   2  16       14.94       11.07      8.13 o 
  -2   2  16       23.15       23.15      8.60 o 
  -1   2  16       31.54       15.41     10.77 o 
   0   2  16       17.71       24.52     11.33 o 
   1   2  16        2.84        6.45     10.93 o 
   2   2  16        0.02       -9.41     10.80 o 
 -15   3  16        4.76       -0.12      7.62 o 
 -14   3  16        5.15        4.63      7.77 o 
 -13   3  16       10.15        8.16      7.26 o 
 -12   3  16        0.32       -5.15      8.32 o 
 -11   3  16        2.85       -6.22      6.50 o 
 -10   3  16        8.87       16.83      7.24 o 
  -9   3  16       31.61       25.08      7.49 o 
  -8   3  16        7.65        5.08      6.63 o 
  -7   3  16        0.57        1.58      6.56 o 
  -6   3  16        0.04       -0.83      6.02 o 
  -5   3  16        0.81       -3.21      5.50 o 
  -4   3  16        0.12       -7.56      5.95 o 
  -3   3  16        0.08        1.78      6.17 o 
  -2   3  16        0.19        2.65      7.02 o 
  -1   3  16        1.51        0.10      8.40 o 
 -19   1  17       10.70        9.24      9.43 o 
 -18   1  17        5.64        6.05      8.75 o 
 -17   1  17       13.59        6.00      7.19 o 
 -16   1  17        2.71       -2.98      7.11 o 
 -15   1  17       11.12       11.05      7.24 o 
 -14   1  17       17.30       26.55      7.51 o 
 -13   1  17       30.47       16.70      7.40 o 
 -12   1  17       37.86       42.86      7.92 o 
 -11   1  17        0.03        4.38      8.10 o 
 -10   1  17       32.18       26.94      7.35 o 
  -9   1  17        9.32       19.62      8.13 o 
  -8   1  17        1.57        4.25      9.16 o 
  -7   1  17        4.25        0.88      7.22 o 
  -6   1  17        1.02       -0.44      7.04 o 
  -5   1  17       10.56       16.45     10.85 o 
  -4   1  17        7.12       10.34     10.52 o 
  -3   1  17        7.21       18.09     10.82 o 
  -2   1  17        7.93        5.23     10.83 o 
  -1   1  17       14.77       28.47     11.88 o 
   0   1  17       17.62       25.40     12.04 o 
   1   1  17        2.89        3.63     11.40 o 
   2   1  17        0.28        8.86     12.11 o 
 -17   2  17        2.56        0.06      6.06 o 
 -16   2  17        8.02       15.02      6.09 o 
 -15   2  17        3.38        4.06      7.09 o 
 -14   2  17        4.90        5.61      8.79 o 
 -13   2  17        1.76        9.63      8.67 o 
 -12   2  17       27.46       27.17      8.96 o 
 -11   2  17        6.53       17.29      6.95 o 
 -10   2  17        0.58        1.74      6.55 o 
  -9   2  17        3.39        1.68      6.45 o 
  -8   2  17        8.51       21.41      9.92 o 
  -7   2  17        0.22      -10.09     13.23 o 
  -6   2  17        1.80       -1.23      6.63 o 
  -5   2  17        1.30       -2.71      6.98 o 
  -4   2  17        0.12       -4.92     10.00 o 
  -3   2  17        2.67      -20.14     10.07 o 
  -2   2  17       15.38        8.61     10.85 o 
  -1   2  17       16.91       16.61     11.46 o 
   0   2  17        8.00       -0.45     12.82 o 
 -13   3  17        0.68       -6.67      7.10 o 
 -12   3  17        7.04       13.37      9.63 o 
 -11   3  17        9.51        6.34      7.47 o 
 -10   3  17       12.31        9.16      7.74 o 
  -9   3  17        4.21        7.06      7.14 o 
  -8   3  17        0.88        5.48      6.89 o 
  -7   3  17        0.00        0.80      6.91 o 
  -6   3  17        0.08        3.84      5.94 o 
  -5   3  17        0.45       -5.87      5.89 o 
  -4   3  17        1.37      -11.22      7.03 o 
 -18   0  18        0.52        8.20     18.01 o 
 -17   0  18       15.89       40.63     18.59 o 
 -16   0  18        1.03       19.18     17.52 o 
 -15   0  18        6.45       19.95     17.10 o 
 -14   0  18        0.57       23.05     17.46 o 
 -13   0  18       11.01       26.58     17.95 o 
 -12   0  18       46.52       33.21     11.80 o 
 -11   0  18       11.89       18.45     10.81 o 
 -10   0  18        8.13        5.40     10.72 o 
  -9   0  18       27.79       25.40     11.04 o 
  -8   0  18       15.06       24.65     10.86 o 
  -7   0  18        0.00       -2.05     10.03 o 
  -6   0  18        0.00       -0.07     10.10 o 
  -5   0  18       10.06       -5.47     10.08 o 
  -4   0  18        5.80       -1.72     10.35 o 
  -3   0  18        1.10       -6.82     10.54 o 
  -2   0  18        0.74       -7.52     10.59 o 
  -1   0  18        0.11      -13.97     10.16 o 
   0   0  18        0.28        4.92     10.85 o 
 -18   1  18        1.90        2.48     11.23 o 
 -17   1  18        1.58        0.49     10.88 o 
 -16   1  18        0.03        3.00      8.49 o 
 -15   1  18        0.27       -1.58      8.16 o 
 -14   1  18        0.41       -2.05      7.97 o 
 -13   1  18        0.46        6.58      8.27 o 
 -12   1  18        5.15       10.76      8.39 o 
 -11   1  18       12.26        9.86      8.27 o 
 -10   1  18        5.43        3.08      7.90 o 
  -9   1  18        0.00        0.22      7.58 o 
  -8   1  18        0.52       -4.56      7.41 o 
  -7   1  18        0.25        7.45      7.56 o 
  -6   1  18        0.98       -3.62     10.21 o 
  -5   1  18        2.26       -0.14     10.70 o 
  -4   1  18        5.47        8.09     10.92 o 
  -3   1  18        5.12        8.13     11.52 o 
  -2   1  18        0.06       -1.26     11.84 o 
  -1   1  18        7.24       11.26     11.77 o 
   0   1  18        6.42        1.09     11.35 o 
 -15   2  18        2.27        6.56      8.65 o 
 -14   2  18        1.95        2.99      8.63 o 
 -13   2  18        0.57        1.83      8.69 o 
 -12   2  18        3.32        3.62      8.85 o 
 -11   2  18        5.87        9.11      8.62 o 
 -10   2  18        9.40        8.55      9.45 o 
  -9   2  18        6.79       -1.26      8.28 o 
  -8   2  18        2.24       -3.32      8.41 o 
  -7   2  18        0.97       -1.09      8.26 o 
  -6   2  18        1.70        8.16     11.39 o 
  -5   2  18        5.14        1.79     10.98 o 
  -4   2  18        6.79        9.49     16.49 o 
  -3   2  18        3.43        8.38     11.92 o 
  -2   2  18        0.52       29.48     41.20 o 
 -16   1  19        0.02       -1.15      8.52 o 
 -15   1  19        8.05        7.03      8.92 o 
 -14   1  19       23.90       21.22      9.06 o 
 -13   1  19       13.01       30.16     13.43 o 
 -12   1  19        0.01        4.79      9.36 o 
 -11   1  19        1.11        3.65      8.22 o 
 -10   1  19        0.71        8.68      8.15 o 
  -9   1  19        4.32       13.58     17.11 o 
  -8   1  19        6.21        3.21      7.81 o 
  -7   1  19        3.47        8.58     11.64 o 
  -6   1  19        0.58        1.85     11.21 o 
  -5   1  19        1.10       -1.24     14.00 o 
  -4   1  19        1.11        3.66     11.73 o 
  -3   1  19        0.03       -0.57     12.56 o 
 -12   2  19        0.33        3.63      9.13 o 
 -11   2  19        0.86       -3.85      8.97 o 
 -10   2  19       10.55       -1.58      9.02 o 
  -9   2  19        5.88       -5.18     11.34 o 
  -8   2  19        0.07      -12.21     11.34 o 
  -7   2  19        0.52       -2.28     11.67 o 
  -6   2  19        0.33       15.74     12.04 o 
 -14   0  20       17.88       -3.07     17.16 o 
 -13   0  20       19.59        1.18     17.48 o 
 -12   0  20        2.78       25.50     18.30 o 
 -11   0  20        2.25       -3.80     16.55 o 
 -10   0  20        1.08      -13.42     15.27 o 
  -9   0  20        0.25        5.02     11.04 o 
  -8   0  20        2.01       -0.85     10.90 o 
  -7   0  20        1.14       -5.99     11.19 o 
  -6   0  20        0.18        4.18     12.28 o 
 -12   1  20       10.34       20.22      9.12 o 
 -11   1  20        3.19       20.11     11.38 o 
 -10   1  20        0.24        4.13      8.27 o 
  -9   1  20        3.92       20.49      8.45 o 
  -8   1  20        0.76       -5.57     18.29 o 
  -7   1  20        0.36       -7.23     11.83 o 
                                                 
